# Supplementary material for: The Difficulty of Effectively Using Allocentric Prior Information in a Spatial Recall Task
Source: Sci Rep. 2020 Apr 24;10:7000. doi: 10.1038/s41598-020-62775-5 (PMC7181880; doi:10.1038/s41598-020-62775-5)
Supplement: Supplementary file 2 — Supplementary information 2 [file 41598_2020_62775_MOESM2_ESM.xlsx]

## Sheet: Analysed Data
ID	Trial	Condition	Target 1 X	Target 1 Z	Target 2 X	Target 2 Z	Target 3 X	Target 3 Z	Response 1 X	Response 1 Z	Response 2 X	Response 2 Z	Response 3 X	Response 3 Z	Age	Rotation
1	1	BN	-0.637945	0.00695977	-0.744206	0.211591	-0.449362	-0.135332	-0.355163	-0.498819	-0.197165	-0.736339	-0.0412016	-0.591851	19	5.34071
1	2	BN	-0.578121	-0.338163	-0.369857	-0.0910241	-0.668119	-0.0163149	-0.26741	0.675341	-0.208388	0.457008	-0.426402	0.465656	19	1.25664
1	3	BN	-0.65	-0.171155	-0.668777	0.00915812	-0.778098	0.0517548	0.790641	-0.0512139	0.656889	-0.0227645	0.691778	0.139039	19	3.29867
1	4	BN	-0.732378	-0.0205391	-0.425279	0.309302	-0.610816	0.13665	0.600335	-0.0125705	0.619521	0.38702	0.706823	0.159778	19	2.51327
1	5	BN	-0.405179	0.098914	-0.65388	0.027606	-0.759416	-0.0631716	-0.0113661	0.358173	-0.218663	0.407673	-0.322985	0.517043	19	1.5708
1	6	BN	-0.767784	0.106054	-0.651633	0.00307124	-0.534539	0.317226	-0.684942	0.00133524	-0.629074	-0.204316	-0.606193	0.242337	19	3.76991
1	7	BN	-0.677828	-0.0445341	-0.833733	0.0596986	-0.592111	-0.411902	-0.687542	-0.0134394	-0.801539	0.0964544	-0.766734	-0.205349	19	1.88496
1	8	BN	-0.969583	0.380864	-0.576057	-0.00258213	-0.813035	-0.447936	-0.985075	0.408783	-0.697079	0.00382158	-1.01613	-0.302616	19	0.785398
1	9	BN	-0.849144	-0.0971292	-0.50062	0.239058	-0.612746	0.00928839	-0.611964	-0.247997	-0.712422	0.29249	-0.692055	0.0173094	19	1.09956
1	10	BN	-0.656524	-0.0306916	-0.859206	-0.216639	-0.576862	-0.164271	-0.586071	0.0304335	-0.893205	-0.00493357	-0.621395	-0.116368	19	2.35619
1	11	BN	-0.433467	0.0075615	-0.710789	-0.0836695	-0.918377	0.0282076	-0.639922	-0.000568783	-0.799935	0.108196	-0.932181	0.0184985	19	3.14159
1	12	BN	-0.846289	0.132399	-0.651918	0.00668787	-0.421135	-0.206071	-0.51513	0.144514	-0.615948	-0.00291596	-0.713257	-0.230272	19	4.71239
1	13	BN	-0.615908	-0.0936679	-0.558252	0.00964315	-0.426247	-0.129184	-0.667873	-0.125319	-0.641469	0.175768	-0.661929	-0.00122147	19	2.98451
1	14	BN	-0.687953	0.104276	-0.590092	0.281844	-0.65	0	-0.798797	0.07965	-0.584596	0.113918	-0.659545	-0.0074066	19	1.41372
1	15	BN	-0.606162	0.311925	-0.563513	-0.162658	-0.663498	-0.0470743	-0.522581	0.248167	-0.603485	-0.148046	-0.644028	-0.0215883	19	5.02655
1	16	BN	-0.776383	0.0315109	-0.638813	0.0133322	-0.472719	-0.211275	-0.704417	0.0642683	-0.587878	-0.024521	-0.489739	0.136136	19	3.45575
1	17	BN	-0.750609	-0.225972	-0.767956	-0.0123977	-0.61114	-0.0157006	-0.666033	-0.0944108	-0.643228	0.0487014	-0.521359	-0.0344838	19	5.18363
1	18	BN	-0.518933	-0.135723	-0.63258	-0.0607508	-0.784862	-0.0909656	-0.491129	0.073708	-0.638662	-0.019011	-0.812809	-0.182852	19	4.08407
1	19	BN	-0.498511	0.34025	-0.693054	0.202552	-0.581369	0.129076	-0.650332	0.253707	-0.825838	0.176721	-0.68005	0.0984289	19	4.24115
1	20	BN	-0.671332	-0.0401192	-0.455248	-0.0343401	-0.65	0.443159	-0.663197	-0.0270336	-0.700765	-0.189265	-0.862311	0.207337	19	3.92699
1	21	BN	-0.660279	0.00181247	-0.544257	0.0826157	-0.695896	-0.326564	-0.767726	0.0481333	-0.427717	0.026497	-0.639532	-0.0444129	19	4.39823
1	22	BN	-0.716742	-0.00233069	-0.198055	0.0796901	-0.57869	0.0642079	-0.805279	0.0406277	-0.438987	0.186577	-0.601564	0.0463294	19	2.82743
1	23	BN	-0.60352	0.0313512	-0.783967	0.214392	-0.654159	-0.0594815	-0.625263	0.0644581	-0.758363	-0.0228224	-0.610199	-0.040786	19	3.61283
1	24	BN	-0.809482	0.124601	-0.511266	-0.067665	-0.631515	-0.0295822	-0.822104	0.0566636	-0.607333	-0.0793559	-0.647113	-0.017008	19	2.04204
1	25	BN	-0.812686	-0.0657294	-0.620078	0.427898	-1.05371	0.0140978	-0.838362	0.0311417	-1.07772	0.192761	-1.11262	-0.148239	19	1.72788
1	26	BN	-0.396063	-0.198397	-0.865462	-0.0700078	-0.863426	0.293755	-0.49495	-0.181923	-0.950157	-0.0473824	-0.63084	0.180156	19	2.19911
1	27	BN	-0.581712	-0.0170262	-0.377148	0.282547	-0.816929	-0.130419	-0.639512	-0.0397624	-0.469442	0.0942287	-0.873134	-0.0197464	19	4.55531
1	28	BN	-0.561683	-0.121558	-0.297732	-0.0370249	-0.742824	0.0535919	-0.727094	-0.165027	-0.594219	0.0785549	-0.762161	0.270231	19	0.942478
1	29	BN	-0.765933	0.120052	-0.702225	-0.0622391	-0.539932	0.0536836	-0.630032	0.14315	-0.753956	-0.0548858	-0.52023	-0.0392012	19	4.86947
1	30	BN	-0.576188	0.0239829	-0.641994	-0.114495	-0.656178	0.0883525	-0.570081	0.0145815	-0.764628	0.015735	-0.638675	0.132707	19	2.67035
1	31	BN	-0.808617	-0.218318	-0.645911	-0.00562865	-0.573979	-0.265116	-0.603288	-0.151011	-0.567812	0.0981263	-0.417193	-0.0546821	19	2.51327
1	32	BN	-0.661056	-0.158109	-0.784872	-0.105373	-0.632953	0.0382888	-0.491166	0.05823	-0.668414	0.0226794	-0.681459	0.152374	19	5.02655
1	33	BN	-0.755537	0.034291	-0.65	0.142157	-0.662762	-0.0286646	-0.703812	-0.0647483	-0.685163	0.0931422	-0.565234	0.0186594	19	2.04204
1	34	BN	-0.47015	0.161938	-0.651453	-0.010336	-0.736465	0.23756	-0.549782	0.0260787	-0.618736	-0.140249	-0.763963	0.159953	19	4.86947
1	35	BN	-0.723582	-0.00773382	-0.61651	-0.0535958	-0.54736	0.0801914	-0.700732	-0.0309307	-0.58183	-0.0213485	-0.62782	0.120358	19	1.72788
1	36	BN	-0.604595	0.018345	-0.772387	-0.00427384	-0.415494	-0.242838	-0.664709	0.066166	-0.695293	-0.0673914	-0.561039	-0.0301826	19	2.35619
1	37	BN	-0.644078	0.084693	-0.636868	-0.0360787	-0.717637	-0.185831	-0.667115	0.0873586	-0.49028	-0.00346699	-0.700978	-0.0387569	19	4.08407
1	38	BN	-0.620518	-0.209774	-0.960205	0.0546974	-0.616959	0.0621408	-0.715835	-0.0627003	-0.744481	0.136319	-0.621851	0.0883786	19	1.25664
1	39	BN	-0.878672	-0.132024	-0.528283	0.167529	-0.554101	-0.00334886	-0.76666	0.127326	-0.322899	-0.0484885	-0.560635	-0.053642	19	2.67035
1	40	BN	-0.642855	0.0196313	-0.76166	-0.100539	-0.772151	0.425992	-0.64348	0.0277211	-0.781939	0.0337868	-0.548688	0.333634	19	0.785398
1	41	BN	-0.788734	-0.067665	-1.06218	-0.278021	-0.659447	0.0444449	-0.608967	-0.1427	-0.906904	0.233942	-0.667301	0.023406	19	3.92699
1	42	BN	-0.491002	0.189486	-0.61847	0.224345	-0.636762	-0.00430138	-0.61338	0.0449126	-0.757593	-0.0379344	-0.646175	-0.199419	19	3.61283
1	43	BN	-0.193597	0.0479699	-0.690543	0.0910616	-0.673189	-0.00753451	-0.610345	0.0678752	-0.95936	0.121375	-0.624151	-0.0320088	19	3.14159
1	44	BN	-0.556109	-0.0845401	-0.749723	0.0897907	-0.666887	-0.00421038	-0.543984	-0.0852646	-0.782596	0.104191	-0.656177	-0.0120283	19	4.55531
1	45	BN	-0.476363	0.0846883	-0.462352	-0.0758149	-0.600057	0.0162276	-0.472904	0.15118	-0.672595	0.187537	-0.609747	0.0304024	19	2.82743
1	46	BN	-0.581436	-0.322567	-0.672395	-0.0781	-0.990466	-0.0600333	-0.803849	-0.158092	-0.694246	-0.0132099	-0.803794	0.115373	19	1.5708
1	47	BN	-0.289777	-0.207975	-0.675847	-0.010443	-0.677399	0.391829	-0.489158	-0.254824	-0.66099	-0.00716292	-0.40325	0.186048	19	4.24115
1	48	BN	-0.561194	-0.105835	-0.692927	0.0511586	-0.815577	0.0807574	-0.636982	0.0192714	-0.749136	0.212498	-0.928778	-0.0860524	19	3.45575
1	49	BN	-0.548449	0.105159	-0.752716	0.0593029	-0.902604	-0.40425	-0.376597	0.348656	-0.64116	0.0271258	-0.532863	-0.128904	19	2.19911
1	50	BN	-0.633843	-0.231051	-0.513086	0.219108	-0.573569	0.0134769	-0.576696	-0.214973	-0.792557	0.35045	-0.698394	0.00968784	19	1.41372
1	51	BN	-0.269776	-0.0399631	-0.649041	0.00334365	-0.815692	0.228055	-0.492519	-0.274794	-0.646608	-0.0224064	-0.837885	-0.0415042	19	0.942478
1	52	BN	-0.854619	-0.211889	-0.59968	-0.0946376	-0.379316	-0.132022	-0.835315	-0.342643	-0.67247	0.00695489	-0.859169	0.22238	19	3.76991
1	53	BN	-0.428567	0.00773262	-0.306313	-0.0856908	-0.327449	0.186225	-0.533298	0.00740452	-0.377478	-0.150417	-0.389514	0.230967	19	5.34071
1	54	BN	-0.851376	0.378734	-0.65	0	-0.721842	0.074395	-0.917341	0.228844	-0.666266	-0.0102193	-0.794371	-0.258523	19	5.18363
1	55	BN	-0.559556	-0.0706625	-0.65	-0.236767	-0.488065	0.0403749	-0.603462	0.0594297	-0.506983	-0.164988	-0.512325	0.315424	19	1.09956
1	56	BN	-0.725493	-0.355167	-0.877058	0.177397	-0.436627	-0.0376235	-0.455222	-0.313346	-0.422069	0.28253	-0.589304	-0.0143478	19	3.29867
1	57	BN	-0.684861	0.00121739	-0.905317	0.172213	-0.566013	0.395127	-0.525669	-0.0114256	-0.803025	0.0125538	-0.717038	0.381161	19	1.88496
1	58	BN	-0.732119	0.0331783	-0.970485	0.0336844	-0.600567	-0.0333428	-0.670978	0.0824146	-0.811085	-0.185612	-0.446114	-0.14051	19	4.39823
1	59	BN	-0.736204	0.137955	-0.493579	0.105507	-0.762785	-0.134412	-0.76648	0.0039136	-0.423972	0.0848089	-0.462701	-0.126629	19	4.71239
1	60	BN	-0.662839	0.091356	-0.627196	-0.0512181	-0.824476	0.0435017	-0.521844	0.073944	-0.640749	-0.129554	-0.826072	-0.00152792	19	2.98451
2	1	BN	-0.399794	0.10109	-0.685048	0.048239	-0.568204	-0.130901	0.315331	0.423194	0.463868	0.487639	0.441624	0.335702	20	2.51327
2	2	BN	-0.641286	0.0409964	-0.780091	0.155036	-0.733101	-0.0479786	-0.577506	-0.092633	-0.671575	0.00962236	-0.751815	-0.10782	20	1.41372
2	3	BN	-0.644338	0.0127161	-0.777193	-0.114525	-0.667255	0.246754	-0.627099	0.0357494	-0.718141	-0.0320398	-0.74934	0.068658	20	0.942478
2	4	BN	-0.674232	0.0250925	-0.824939	0.0706799	-0.474386	-0.181854	-0.659724	-0.0220415	-0.730429	0.195273	-0.696884	-0.18019	20	5.18363
2	5	BN	-0.795465	0.0981173	-0.561633	0.242786	-0.568503	0.0636724	-0.772923	0.0726309	-0.657282	0.105717	-0.657659	0.00734883	20	4.71239
2	6	BN	-0.596116	-0.10134	-0.660918	0.051366	-0.884838	0.37582	-0.651348	-0.103347	-0.655144	0.0137454	-0.819063	0.186622	20	5.34071
2	7	BN	-0.753004	-0.283002	-0.694015	0.0214676	-0.985736	0.0352873	-0.757882	-0.0780247	-0.591008	-0.0328555	-0.845456	0.179039	20	4.24115
2	8	BN	-0.730435	0.18066	-0.533532	0.0378427	-0.692927	-0.0511586	-0.663707	0.128587	-0.600563	-0.0306229	-0.747711	-0.03621	20	2.35619
2	9	BN	-0.68124	-0.146971	-0.762801	-0.0366512	-0.570106	0.0461269	-0.701316	-0.038601	-0.711543	0.096605	-0.523682	0.045274	20	2.67035
2	10	BN	-0.870355	-0.0231602	-0.632607	0.000607387	-1.01679	-0.0646752	-0.621066	0.0262309	-0.478927	-0.0244688	-0.682111	-0.0553632	20	1.25664
2	11	BN	-0.922429	0.212845	-0.576057	-0.00258213	-0.737765	-0.0908837	-0.780818	0.0314403	-0.557755	0.0625881	-0.638781	-0.0442561	20	5.02655
2	12	BN	-0.402112	-0.120903	-0.824753	-0.279664	-0.507749	-0.195792	-0.509681	-0.161912	-0.735152	-0.0173085	-0.66252	-0.138619	20	3.29867
2	13	BN	-0.269541	-0.256623	-0.449074	0.0500965	-0.6549	-0.00921583	-0.468687	-0.139711	-0.514913	0.000452118	-0.662841	0.0104759	20	1.09956
2	14	BN	-0.659808	0.0184459	-0.719194	-0.492344	-0.630772	0.136813	-0.596211	-0.0388353	-0.560666	-0.241291	-0.682158	0.188888	20	3.14159
2	15	BN	-0.407318	-0.189604	-0.618795	0.00327982	-0.828749	-0.0445672	-0.506665	-0.132051	-0.659482	0.0114664	-0.840425	0.175701	20	4.08407
2	16	BN	-0.744801	0.0308026	-0.521726	-0.0226181	-0.729422	-0.276979	-0.698511	-0.0349325	-0.602886	0.0430543	-0.552145	-0.124661	20	4.86947
2	17	BN	-0.571423	-0.176487	-0.646874	0.00152483	-0.536998	0.117017	-0.535547	-0.064447	-0.654902	-0.00347422	-0.56026	0.101372	20	2.82743
2	18	BN	-0.662524	0.0436777	-0.697756	-0.0657305	-0.498712	0.28453	-0.660562	-0.0136089	-0.585004	-0.100384	-0.591141	0.143561	20	2.04204
2	19	BN	-0.781805	-0.0532528	-0.65	0.31499	-0.431094	0.147654	-0.638451	0.0124587	-0.459007	-0.0755526	-0.365151	0.137977	20	3.76991
2	20	BN	-0.738859	-0.0599364	-0.744206	-0.211591	-0.622951	-0.00674413	-0.735815	-0.0370288	-0.633912	-0.107439	-0.642886	0.0364619	20	4.55531
2	21	BN	-0.606313	0.152355	-0.63258	-0.0607508	-0.372391	0.04895	-0.457789	0.114576	-0.643611	0.00514768	-0.465434	-0.054532	20	2.19911
2	22	BN	-0.488987	-0.144977	-0.796099	0.00510189	-0.447402	0.324224	-0.504528	-0.201445	-0.605132	-0.0274791	-0.387769	0.0099899	20	0.785398
2	23	BN	-0.422319	-0.271339	-0.382633	0.318636	-0.592324	0.0519314	-0.37427	-0.25328	-0.371751	0.226686	-0.603181	0.00293298	20	2.98451
2	24	BN	-0.659795	0.0696939	-0.621822	-0.40297	-0.719793	-0.0545281	-0.540938	0.250087	-0.405506	-0.230313	-0.63438	-0.0126231	20	3.92699
2	25	BN	-0.811619	-0.0788267	-1.02148	0.214471	-0.646607	-0.0241449	-0.835628	-0.157865	-0.631865	0.0366256	-0.415705	-0.102962	20	4.39823
2	26	BN	-0.65	-0.363101	-0.617046	0.0453577	-0.666516	-0.23619	-0.529426	-0.162667	-0.541126	0.106092	-0.600757	-0.0135225	20	1.5708
2	27	BN	-0.807425	0.141746	-0.565565	-0.00887444	-0.780204	0.0324635	-0.615031	-0.0276784	-0.440255	0.0211118	-0.70499	-0.10997	20	1.88496
2	28	BN	-0.65	0	-0.549254	-0.276796	-0.208027	-0.178569	-0.611569	0.017865	-0.161036	0.0558495	-0.0296461	-0.171499	20	3.45575
2	29	BN	-0.647322	0.0383006	-0.553899	-0.055484	-0.568335	-0.384203	-0.627978	0.08212	-0.630215	-0.0352468	-0.44528	-0.31358	20	1.72788
2	30	BN	-0.491276	-0.0515726	-0.65238	0.00653781	-0.873108	0.03934	-0.31175	0.0810058	-0.613319	0.0516019	-0.81678	-0.0409084	20	3.61283
2	31	BN	-0.426247	-0.129184	-0.766239	-0.159989	-0.661071	-0.0177168	-0.488875	0.0595719	-0.702844	-0.159405	-0.667746	-0.0159879	20	5.02655
2	32	BN	-0.647811	-0.0313008	-0.525104	0.0975791	-0.559303	-0.170575	-0.664817	-0.0162839	-0.491978	0.14302	-0.52325	-0.113917	20	5.18363
2	33	BN	-0.763557	0.0553852	-0.897206	0.00863263	-0.614816	-0.250346	-0.754263	0.0832499	-0.729477	0.237335	-0.530098	-0.173186	20	4.39823
2	34	BN	-0.623551	-0.09224	-0.675981	-0.371542	-0.813035	0.447936	-0.602443	0.031525	-0.612043	-0.173167	-0.607756	0.293332	20	4.24115
2	35	BN	-0.650723	0.00340239	-0.821016	-0.0555666	-0.554383	-0.131605	-0.671922	0.0113311	-0.623802	-0.168932	-0.506946	-0.0964219	20	2.04204
2	36	BN	-0.749398	-0.0573875	-0.297732	0.0370249	-0.669918	0.0447376	-0.747981	-0.155951	-0.537279	0.100376	-0.665579	-0.00648471	20	0.785398
2	37	BN	-0.637489	-0.00610193	-0.483081	-0.267127	-0.475402	-0.136411	-0.555182	-0.0492332	-0.465099	-0.357381	-0.431031	-0.2485	20	4.86947
2	38	BN	-0.985449	-0.0836367	-0.800162	-0.00524379	-0.688327	-0.0456767	-0.735774	-0.251575	-0.71087	-0.0513417	-0.585617	-0.0338824	20	1.25664
2	39	BN	-0.643291	0.00799564	-0.877058	0.177397	-0.879734	0.0572792	-0.685617	0.012923	-0.918382	-0.104319	-0.864701	-0.0359645	20	1.72788
2	40	BN	-0.573143	-0.0692023	-0.684692	0.00364623	-0.903362	-0.123573	-0.471026	-0.0197742	-0.622713	-0.00200783	-0.730748	-0.112364	20	2.35619
2	41	BN	-0.496167	0.0750294	-0.644232	0.00389052	-0.686481	-0.171628	-0.547168	0.0540871	-0.691346	-0.00885409	-0.773513	-0.0642903	20	3.45575
2	42	BN	-0.568808	0.283149	-0.479193	0.0690106	-0.65	0.0454379	-0.807257	0.131342	-0.56068	0.0859849	-0.664165	0.012914	20	4.71239
2	43	BN	-0.502846	0.152382	-0.51164	-0.0933251	-0.65	-0.0703788	-0.437971	0.139196	-0.65003	-0.0108691	-0.700288	-0.0874173	20	3.76991
2	44	BN	-0.693055	0.0689017	-0.528283	0.167529	-0.668824	0.269198	-0.695818	0.0293993	-0.598917	0.155031	-0.768715	0.185173	20	2.51327
2	45	BN	-0.824467	-0.391858	-0.553282	0.0241146	-0.662934	0.0116455	-0.916739	-0.217757	-0.494105	0.0533388	-0.657087	-0.010568	20	1.41372
2	46	BN	-0.643822	0.0883525	-0.608116	-0.115076	-0.494497	0.349265	-0.619504	-0.0214018	-0.499381	-0.107577	-0.48349	0.213183	20	2.67035
2	47	BN	-0.615265	0.0653272	-0.835811	-0.0327636	-0.332645	0.0559582	-0.661454	-0.00954816	-0.748403	-0.22145	-0.420784	0.104257	20	2.98451
2	48	BN	-0.616318	0.239657	-0.674012	0.00423392	-0.779539	-0.0136151	-0.546966	0.0991787	-0.693994	-0.010533	-0.811556	-0.0459756	20	1.5708
2	49	BN	-0.568335	-0.384203	-0.583258	0.00233069	-0.695618	0.062788	-0.73011	-0.326199	-0.605029	-0.0437843	-0.625833	0.120559	20	3.92699
2	50	BN	-0.556784	-0.0965283	-1.06089	0.16601	-0.343719	-0.0321914	-0.55224	0.00128917	-0.994764	0.050362	-0.401074	0.16433	20	4.08407
2	51	BN	-0.964455	0.181551	-0.758737	0.204504	-0.87908	-0.237219	-0.847888	0.0300469	-0.741612	0.225637	-0.818233	-0.0205923	20	5.34071
2	52	BN	-0.671482	0.152853	-0.679037	-0.0797797	-0.622172	0.0445341	-0.630947	0.101238	-0.751173	-0.0412576	-0.612593	-0.0108855	20	4.55531
2	53	BN	-0.929871	0.188775	-0.596679	-0.0173251	-0.480818	-0.379989	-0.683513	0.351025	-0.623386	0.0285707	-0.525965	-0.164181	20	2.19911
2	54	BN	-0.678532	-0.0256907	-0.686748	-0.261478	-0.578671	-0.0850064	-0.738232	-0.110114	-0.569536	-0.151556	-0.576596	-0.0313042	20	0.942478
2	55	BN	-0.488987	0.144977	-0.827281	0.211275	-0.62214	-0.000972904	-0.517534	0.162855	-0.826581	0.141497	-0.634934	0.0230663	20	3.61283
2	56	BN	-0.512066	-0.0343908	-0.252183	-0.0701459	-0.363576	0.0930648	-0.320855	-0.0467324	-0.122273	-0.0708023	-0.141526	0.138904	20	1.88496
2	57	BN	-0.751551	0.105159	-0.65	0	-0.627715	0.104842	-0.742568	-0.0200949	-0.62023	0.0253609	-0.621405	0.165988	20	3.14159
2	58	BN	-0.809482	-0.124601	-0.570106	0.0461269	-0.762801	0.0366512	-0.575545	0.0133492	-0.452129	0.191827	-0.678741	0.017284	20	3.29867
2	59	BN	-0.684747	-0.0234371	-0.628385	0.0593877	-1.0755	-0.171913	-0.61316	-0.077569	-0.495217	-0.0444107	-1.11783	0.0335668	20	1.09956
2	60	BN	-0.883413	-0.438986	-0.712446	-0.217774	-0.688081	0.132806	-0.902755	-0.243805	-0.709609	-0.109993	-0.557251	0.205496	20	2.82743
3	1	BN	-0.175928	-0.0498269	-0.686748	0.261478	-0.381905	-0.0871093	0.429963	0.0926828	0.407236	0.272129	0.625649	0.139206	20	2.35619
3	2	BN	-0.701388	-0.11542	-0.548475	0.0684796	-0.694748	0.0078902	-0.415395	0.539642	-0.365955	0.418896	-0.539107	0.464384	20	0.785398
3	3	BN	-0.394282	-0.103317	-0.678919	0.0195061	-0.477203	-0.0304687	-0.658809	-0.186691	-0.580188	0.141855	-0.534796	-0.0159381	20	2.67035
3	4	BN	-0.83745	-0.0467366	-0.580244	0.0340221	-0.528805	-0.0817474	-0.792494	-0.0679035	-0.474167	0.0596415	-0.525405	-0.0642084	20	2.98451
3	5	BN	-0.682692	-0.114011	-0.702096	0.0979789	-0.476862	0.238304	-0.695964	-0.198639	-0.778371	-0.0208287	-0.602734	0.226832	20	1.25664
3	6	BN	-0.65	0.142157	-0.557802	-0.00321961	-0.704732	0.0315995	-0.564286	-0.003574	-0.554075	-0.0986385	-0.727874	0.0467916	20	3.29867
3	7	BN	-0.800508	0.155856	-0.480635	-0.233111	-0.713001	-0.0867135	-0.721938	0.169456	-0.723083	-0.161038	-0.773467	0.0143354	20	4.24115
3	8	BN	-0.603203	-0.0880116	-0.707836	-0.0333914	-0.601845	0.226553	-0.620581	-0.147124	-0.710487	-0.0691429	-0.715864	0.16258	20	2.19911
3	9	BN	-0.704509	0.190096	-0.330417	-0.380864	-0.643047	0.000242809	-0.688129	0.173953	-0.370819	-0.248472	-0.638189	-0.0166857	20	4.39823
3	10	BN	-0.541733	-0.37757	-0.410594	0.285313	-0.60131	0.0196719	-0.386347	-0.337918	-0.399929	0.291295	-0.678177	-0.0151671	20	4.71239
3	11	BN	-0.475533	-0.391858	-0.636645	-0.0950233	-0.485697	0.36903	-0.603994	-0.228603	-0.64073	-0.007515	-0.48739	0.250346	20	4.86947
3	12	BN	-0.531106	0.123119	-0.57821	0.0178992	-0.88547	0.0247489	-0.511803	0.102628	-0.630959	0.00849494	-0.861284	0.00201493	20	2.82743
3	13	BN	-0.674679	-0.0294116	-0.572515	0.212887	-0.853931	-0.0359586	-0.652729	-0.00782683	-0.560478	0.0847568	-0.789926	-0.0272872	20	5.02655
3	14	BN	-0.646089	-0.0559286	-0.849144	0.0971292	-0.900875	0.225889	-0.475283	-0.122911	-0.720082	0.0411015	-0.73927	0.133217	20	1.41372
3	15	BN	-0.318903	-0.191159	-0.641994	0.114495	-0.494274	0.0899086	-0.27322	-0.109231	-0.643866	0.162375	-0.537628	0.078028	20	1.09956
3	16	BN	-0.511266	-0.067665	-0.734435	-0.00887444	-0.613607	0.0327683	-0.355968	-0.0964843	-0.699668	0.0261502	-0.601012	0.0528975	20	5.18363
3	17	BN	-0.900206	-0.10109	-0.674726	-0.0193178	-0.58451	-0.308107	-0.860472	-0.0845159	-0.677164	-0.000254601	-0.451352	-0.250075	20	1.5708
3	18	BN	-0.630131	0.00645575	-0.478171	-0.177934	-0.978797	0.106833	-0.639835	0.00060447	-0.424933	-0.237561	-0.732252	0.0121629	20	1.88496
3	19	BN	-0.655668	-0.0810495	-0.979331	-0.296531	-0.630323	0.0370064	-0.660756	-0.0157145	-0.895088	-0.110015	-0.615563	0.0659853	20	2.51327
3	20	BN	-0.700317	-0.236724	-1.06247	-0.201176	-0.647259	0.00214152	-0.725195	-0.175604	-0.996253	-0.163897	-0.639955	0.0215981	20	5.34071
3	21	BN	-0.329515	0.0336844	-0.668023	0.257738	-0.65	0	-0.418166	-0.0790737	-0.858777	-0.232163	-0.656923	-0.000688346	20	3.61283
3	22	BN	-0.755331	-0.289395	-0.797154	-0.152382	-0.660431	-0.000364266	-0.718049	-0.266283	-0.642121	-0.0112911	-0.498998	0.10883	20	1.72788
3	23	BN	-0.708347	-0.0393553	-0.525975	-0.111673	-0.87042	0.352746	-0.650673	-0.0126061	-0.565626	-0.157902	-0.665218	0.322204	20	3.92699
3	24	BN	-0.363872	-0.223548	-0.84248	-0.0625405	-0.884398	0.0947029	-0.386141	0.0473838	-0.856731	-0.101524	-0.868984	-0.208893	20	0.942478
3	25	BN	-0.658339	0.0229118	-1.00399	0.0123617	-0.695896	-0.326564	-0.641038	-0.00263123	-0.912172	-0.0188642	-0.594805	-0.195464	20	2.04204
3	26	BN	-0.357782	-0.0728582	-0.71115	-0.115006	-0.726742	0.172366	-0.364062	-0.0296322	-0.731212	-0.103466	-0.854112	0.202823	20	4.08407
3	27	BN	-0.65	-0.0596267	-0.758283	0.149038	-0.613012	0.128992	-0.549158	-0.137779	-0.797465	0.048799	-0.659469	0.0842136	20	3.45575
3	28	BN	-0.678725	0.135139	-0.663506	0.00336744	-0.562777	0.0153797	-0.739759	0.102165	-0.652314	0.00941751	-0.563368	-0.0316228	20	3.76991
3	29	BN	-0.647578	0.0172345	-0.614628	-0.0971841	-0.778188	0.100152	-0.652673	-0.0127498	-0.633564	-0.118121	-0.758067	0.101403	20	3.14159
3	30	BN	-0.570378	-0.127423	-0.664773	-0.0236413	-0.751878	0.121414	-0.548106	-0.119582	-0.654328	-0.00760449	-0.758503	0.112817	20	4.55531
3	31	BN	-0.901124	0.0815953	-0.833688	-0.123899	-0.702059	0.0716533	-0.808244	0.137873	-0.816857	-0.0567064	-0.687913	0.113947	20	0.785398
3	32	BN	-0.490518	-0.124601	-0.495181	-0.291173	-0.532044	-0.0123977	-0.5241	-0.0221387	-0.521835	-0.145263	-0.609801	0.150128	20	2.98451
3	33	BN	-0.305162	-0.232596	-0.65	-0.146188	-0.630601	0.0676524	-0.253259	-0.24873	-0.576156	-0.156056	-0.642211	0.101753	20	4.71239
3	34	BN	-0.554028	-0.0993823	-0.453058	-0.0639904	-0.605912	-0.0109924	-0.552595	-0.127912	-0.45676	-0.0270224	-0.624706	-0.0560997	20	3.92699
3	35	BN	-0.545436	-0.124615	-0.695896	-0.126097	-0.628884	0.0121911	-0.552076	-0.160593	-0.68737	-0.128007	-0.620262	-0.0465105	20	1.88496
3	36	BN	-0.955633	0.076203	-0.426192	-0.201518	-0.644232	0.00389052	-0.83779	0.207152	-0.455203	-0.281997	-0.718892	0.0827863	20	1.41372
3	37	BN	-0.660279	-0.00181247	-1.04255	-0.013708	-0.664917	-0.106141	-0.635017	-0.00147097	-0.958915	0.00165418	-0.64349	-0.112142	20	3.76991
3	38	BN	-0.664335	0.0393847	-0.77128	-0.144536	-0.930187	-0.385645	-0.636663	-0.0112804	-0.715382	-0.175684	-0.821932	-0.485452	20	3.29867
3	39	BN	-0.601845	0.226553	-0.666887	-0.00421038	-0.474644	-0.00612355	-0.54914	0.275136	-0.648719	0.0160792	-0.402421	-0.0422519	20	1.72788
3	40	BN	-0.970544	0.129508	-0.764656	-0.257521	-0.644586	-0.0774212	-0.896387	0.169882	-0.813379	-0.148102	-0.698352	0.0138842	20	1.5708
3	41	BN	-0.944381	0.01028	-0.772151	-0.425992	-0.57344	-0.105376	-0.893461	0.0898492	-0.701475	-0.381266	-0.663547	-0.0419087	20	2.82743
3	42	BN	-0.653126	0.00152483	-0.767784	-0.106054	-0.43248	-0.106091	-0.576993	-0.00737004	-0.665539	0.1419	-0.322079	0.00149246	20	3.14159
3	43	BN	-0.506884	-0.0578226	-0.794582	0.27192	-0.65	0	-0.50122	-0.116978	-0.747536	0.239815	-0.622902	-0.0088877	20	3.61283
3	44	BN	-0.600704	0.350761	-0.663795	0.197275	-0.694043	-0.207207	-0.489522	0.276048	-0.665981	0.173593	-0.740152	-0.190725	20	2.19911
3	45	BN	-0.681478	0.0375143	-0.560435	-0.0517106	-0.824467	0.391858	-0.631206	-0.0214905	-0.570291	-0.100868	-0.671965	0.31627	20	4.55531
3	46	BN	-0.676671	-0.0276184	-0.815978	0.017445	-0.65	0.0996793	-0.633124	0.000938336	-0.769304	-0.00778788	-0.577929	0.0783054	20	5.34071
3	47	BN	-0.811013	0.144977	-0.571423	0.176487	-0.664731	-0.0277045	-0.84829	-0.0134459	-0.517173	0.19317	-0.633044	0.017017	20	2.35619
3	48	BN	-0.614042	-0.255853	-0.631223	0.00915812	-0.492625	0.162966	-0.720556	-0.246805	-0.642443	0.0182928	-0.522408	0.150142	20	1.09956
3	49	BN	-0.478984	0.0555666	-0.703592	-0.0261386	-0.659294	0.0661329	-0.523483	-0.0381952	-0.672849	-0.00476619	-0.678854	0.074427	20	4.24115
3	50	BN	-0.828893	0.286288	-0.547174	-0.23095	-0.733101	-0.0479786	-0.774198	0.309014	-0.545819	-0.227738	-0.737293	-0.0529157	20	5.18363
3	51	BN	-0.678919	0.0195061	-0.795168	0.113418	-0.568788	0.0967846	-0.637508	0.010783	-0.81247	-0.064268	-0.510191	-0.0242549	20	4.86947
3	52	BN	-0.650971	-0.0138856	-0.356506	0.229303	-0.808692	-0.0641157	-0.668026	-0.037562	-0.546209	-0.179367	-0.852966	0.033916	20	1.25664
3	53	BN	-0.718181	0.237775	-0.575618	-0.259402	-0.608116	0.115076	-0.754971	0.194719	-0.5324	-0.237716	-0.581	0.0276529	20	3.45575
3	54	BN	-0.936562	-0.0301189	-0.722697	-0.0567971	-0.60501	-0.0719991	-0.899557	0.0824859	-0.682302	-0.0615256	-0.559819	-0.0634059	20	2.67035
3	55	BN	-0.574669	0.120556	-0.820767	-0.273284	-0.688946	0.0403299	-0.597358	0.12397	-0.891129	-0.21266	-0.699763	0.0397544	20	2.51327
3	56	BN	-0.41683	-0.0411142	-0.612047	-0.104276	-0.5814	0.0277163	-0.308852	0.0430914	-0.593941	-0.0941814	-0.528277	0.0101995	20	0.942478
3	57	BN	-0.535854	0.0119973	-0.720362	0.0406237	-0.745414	0.448889	-0.500903	-0.102281	-0.624121	-0.0434826	-0.76774	0.2117	20	2.04204
3	58	BN	-0.57946	0.132666	-0.588678	0.0152892	-0.425279	0.309302	-0.508817	0.106872	-0.490314	-0.0492277	-0.341879	0.313569	20	4.39823
3	59	BN	-0.592658	-0.269773	-0.648055	0.0278094	-0.292415	0.0630519	-0.601197	-0.223802	-0.576599	0.0402811	-0.303405	0.232105	20	4.08407
3	60	BN	-1.04782	0.0701459	-0.280521	0.33268	-0.597518	0.0018327	-0.987065	0.0645936	-0.398311	0.296296	-0.556306	-0.00371868	20	5.02655
4	1	BN	-0.694043	0.207207	-0.847636	0.00690161	-0.734233	-0.0273691	0.16717	0.167391	-0.166105	0.122759	0.179713	0.0313621	22	3.76991
4	2	BN	-0.47015	-0.161938	-0.65	-0.184221	-0.626342	-0.00589858	0.0288038	-0.517254	0.098065	-0.634521	0.0841188	-0.457172	22	4.86947
4	3	BN	-0.708597	0.0236748	-0.991042	0.307075	-0.951271	-0.235378	-0.689211	0.0624185	-0.628354	0.308647	-0.894608	0.0416293	22	1.09956
4	4	BN	-0.44195	0.391286	-0.638929	-0.0177168	-0.626773	-0.165268	-0.51546	0.260636	-0.625609	0.0240572	-0.413304	-0.208697	22	0.785398
4	5	BN	-0.77669	0.238268	-0.625321	-0.0294116	-0.236329	0.0434786	-0.600477	0.311869	-0.596709	-0.00754723	-0.33442	-0.0688149	22	2.35619
4	6	BN	-0.652884	-0.0019451	-0.543583	0.0429955	-0.833822	-0.165514	-0.534236	0.00804671	-0.438402	0.183764	-0.586925	-0.088042	22	3.92699
4	7	BN	-0.65	0.31499	-0.599609	-0.0245773	-0.475533	0.391858	-0.62578	0.157582	-0.508792	-0.112713	-0.557131	0.0221228	22	3.14159
4	8	BN	-0.742954	0.0453369	-0.651447	-0.00680535	-0.283209	0.0646752	-0.814288	-0.0319265	-0.661182	0.0101475	-0.177097	0.0510973	22	2.98451
4	9	BN	-0.850926	-0.0500965	-0.612705	0.0596846	-0.812305	-0.305251	-0.727992	-0.0724288	-0.676953	0.0553724	-0.540381	-0.149754	22	3.61283
4	10	BN	-0.846198	-0.113275	-0.982456	-0.058621	-0.576057	-0.00258213	-0.391198	-0.235196	-0.641314	0.0128163	-0.519704	-0.0802233	22	4.08407
4	11	BN	-0.571452	-0.0613687	-0.833733	0.0596986	-0.624571	0.08868	-0.60193	-0.204042	-0.729836	-0.0893673	-0.625135	-0.0333622	22	1.5708
4	12	BN	-0.474729	-0.101193	-0.708721	0.0103541	-0.740698	0.145148	-0.529291	-0.181025	-0.749556	-0.0543685	-0.717852	0.0547088	22	0.942478
4	13	BN	-0.645755	-0.0095352	-0.784341	0.369098	-0.611616	0.273116	-0.674082	-0.00903178	-0.865014	-0.0204802	-0.59853	0.029281	22	2.04204
4	14	BN	-0.693055	-0.0689017	-0.590685	-0.111554	-0.605985	0.0214676	-0.634776	0.0166363	-0.54652	-0.0787659	-0.574847	0.0788965	22	1.41372
4	15	BN	-0.873854	-0.231808	-0.514457	-0.054763	-0.969978	0.0797794	-0.756507	-0.120764	-0.535149	0.152239	-0.85396	0.0341397	22	4.55531
4	16	BN	-0.807705	-0.0769177	-0.659294	0.0661329	-0.488218	-0.017004	-0.716018	-0.0340599	-0.639724	0.0472543	-0.470841	-0.180682	22	2.19911
4	17	BN	-0.55125	0.102259	-0.610139	-0.0129516	-0.756055	0.0612307	-0.511699	-0.0632685	-0.585021	-0.184284	-0.706226	-0.0904323	22	2.51327
4	18	BN	-0.457983	-0.129517	-0.627715	-0.104842	-0.369857	0.0910241	-0.759249	0.122795	-0.728338	-0.0137614	-0.557871	0.120272	22	1.25664
4	19	BN	-0.750084	0.349036	-0.684532	-0.0775598	-0.777967	0.0863145	-0.70562	-0.0779713	-0.609938	-0.175034	-0.766423	0.033859	22	4.39823
4	20	BN	-0.699887	-0.0594529	-0.619791	0.0174413	-0.995372	0.357643	-0.694647	0.0634409	-0.619847	-0.0188923	-0.727502	0.255224	22	4.71239
4	21	BN	-0.647811	0.0313008	-0.353411	-0.0522966	-0.771146	-0.332847	-0.53668	0.275629	-0.289763	-0.183805	-0.651373	0.0100863	22	5.18363
4	22	BN	-1.05174	-0.0422247	-0.370418	0.0697075	-0.463425	0.145768	-0.851556	-0.116455	-0.278237	-0.00454551	-0.32518	0.128582	22	3.45575
4	23	BN	-0.913887	-0.00921513	-0.745432	0.0100303	-0.72656	-0.105376	-0.73353	0.0891973	-0.668334	0.0484544	-0.737398	-0.0872601	22	5.02655
4	24	BN	-0.820734	0.133392	-0.628517	-0.307218	-0.651945	-0.0278094	-0.773603	0.162728	-0.467931	-0.221256	-0.569241	-0.0747278	22	4.24115
4	25	BN	-0.511927	0.00482163	-0.644048	0.0163543	-0.699564	-0.172851	-0.630361	-0.0174923	-0.740059	0.0531152	-0.76322	-0.155732	22	2.82743
4	26	BN	-0.65	0	-0.760902	0.152644	-0.550277	0.0897907	-0.597458	-0.0230801	-0.783109	0.0062543	-0.583049	0.0296531	22	1.88496
4	27	BN	-0.646163	-0.0133803	-0.498135	0.209024	-0.525434	0.0840209	-0.580961	0.0274249	-0.528499	0.178271	-0.561375	0.0125597	22	5.34071
4	28	BN	-0.689232	-0.279148	-0.5399	-0.114012	-0.486965	-0.447936	-0.605475	0.176634	-0.538588	0.34907	-0.381494	0.110583	22	2.67035
4	29	BN	-0.573762	0.0908573	-0.69869	-0.0196719	-0.721329	0.0850064	-0.605263	0.101804	-0.719308	0.0180017	-0.750247	0.191633	22	3.29867
4	30	BN	-0.519765	-0.179253	-0.752826	0.23095	-0.640553	0.0444449	-0.704167	-0.131737	-0.656157	0.238381	-0.734639	0.0256469	22	1.72788
4	31	BN	-0.738367	0.242786	-0.859589	-0.121006	-0.80954	0.0921107	-0.729061	0.336913	-0.752453	-0.0624688	-0.804168	0.15043	22	1.25664
4	32	BN	-0.453589	0.0793551	-0.693687	0.152355	-0.528366	-0.0950308	-0.43913	0.125275	-0.693292	0.155881	-0.526071	-0.0332554	22	5.18363
4	33	BN	-0.386772	-0.237012	-1.10335	-0.147303	-0.725615	-0.0590771	-0.376631	-0.130193	-0.830875	-0.013917	-0.600192	0.00917654	22	3.14159
4	34	BN	-0.665803	-0.225998	-0.723426	-0.0495268	-0.60759	-0.0244857	-0.438098	-0.183184	-0.708382	-0.0902369	-0.537471	0.0642901	22	2.35619
4	35	BN	-0.686659	-0.10072	-0.843584	-0.230705	-0.687254	0.00928839	-0.583658	-0.0864787	-0.783544	-0.0333936	-0.631701	-0.00758431	22	3.92699
4	36	BN	-0.617765	0.229361	-0.63846	0.00778371	-0.785543	0.054763	-0.62278	0.116591	-0.624808	-0.00738783	-0.804551	-0.0552727	22	2.51327
4	37	BN	-0.752826	-0.23095	-0.571282	-0.031804	-0.615265	0.0653272	-0.789807	0.012691	-0.628397	-0.062906	-0.591156	0.0163017	22	4.71239
4	38	BN	-0.882117	0.181349	-0.279038	-0.0924911	-0.480273	-0.202272	-0.738229	0.0454091	-0.479312	-0.00626821	-0.588938	-0.0121733	22	4.86947
4	39	BN	-0.625929	0.0661344	-0.74012	0.202413	-0.637476	-0.0436777	-0.618272	0.0275134	-0.784531	0.00576313	-0.588075	-0.00742545	22	0.785398
4	40	BN	-0.902126	-0.347022	-0.622919	-0.127406	-0.656953	0.0994365	-0.935637	-0.129815	-0.564794	-0.00766065	-0.634479	0.132901	22	3.61283
4	41	BN	-0.462542	0.194118	-0.559102	0.316998	-0.60858	-0.0428919	-0.588379	0.00866012	-0.719849	0.123417	-0.878042	-0.0680997	22	4.08407
4	42	BN	-0.636524	0.192718	-0.252566	0.229458	-0.700954	-0.0127042	-0.657141	0.340368	-0.383666	0.00121472	-0.60434	-0.118568	22	3.29867
4	43	BN	-0.738141	-0.0793627	-0.638661	-0.0254672	-0.699887	0.0594529	-0.616819	-0.0804271	-0.609195	0.0439187	-0.727484	0.0943888	22	2.67035
4	44	BN	-0.557802	-0.00321961	-0.656524	0.0306916	-0.745972	-0.0993823	-0.653666	0.0869023	-0.7944	0.0587574	-1.129	-0.214673	22	2.19911
4	45	BN	-0.693055	-0.0689017	-0.850159	0.207271	-0.323647	0.159173	-0.735264	-0.103186	-0.669189	0.0527562	-0.550974	-0.0042744	22	3.45575
4	46	BN	-0.654797	-0.0167297	-0.533761	0.159989	-0.466797	0.293185	-0.628379	-0.0307443	-0.590952	0.118571	-0.523149	0.261531	22	4.24115
4	47	BN	-0.615647	-0.00605731	-0.203135	-0.21795	-0.783455	0.0140267	-0.604789	-0.0497988	-0.505528	-0.257987	-0.752369	0.0342204	22	1.88496
4	48	BN	-0.829708	-0.00627553	-0.65	0.122461	-0.65	0	-0.693193	0.0277256	-0.376325	0.166154	-0.651269	-0.0597057	22	2.82743
4	49	BN	-0.653426	-0.000604017	-0.76036	-0.0115993	-0.518929	0.294391	-0.613539	-0.00041285	-0.760911	-0.0164465	-0.342469	-0.148936	22	0.942478
4	50	BN	-0.808692	-0.0641157	-1.00422	0.115093	-0.504607	-0.200116	-0.732105	-0.157665	-0.272273	0.167294	-0.486538	0.0161444	22	1.5708
4	51	BN	-0.87042	0.352746	-0.472719	0.211275	-0.795465	0.0981173	-0.915625	0.0763067	-0.476334	0.0769615	-0.760745	-0.0962234	22	1.09956
4	52	BN	-0.524349	-0.0132065	-0.706803	0.0277046	-0.629089	-0.148792	-0.590021	0.0711707	-0.643367	0.00306488	-0.598584	-0.143802	22	5.02655
4	53	BN	-0.631881	0.0163149	-0.33168	0.248699	-0.449074	0.0500965	-0.654395	-0.0647085	-0.803531	0.118037	-0.753812	-0.204906	22	1.72788
4	54	BN	-0.586486	-0.020637	-0.620444	0.13905	-0.687671	-0.0183732	-0.516096	-0.026847	-0.609985	0.0744621	-0.734294	0.0520717	22	2.98451
4	55	BN	-0.678167	-0.200416	-0.650968	0.00688968	-0.547145	0.0108105	-0.720252	-0.165244	-0.742129	0.0757959	-0.66597	0.0687636	22	4.39823
4	56	BN	-0.441855	-0.333101	-0.6451	-0.00921583	-0.416301	-0.157632	-0.642021	-0.233266	-0.736358	0.0371481	-0.572895	-0.0714178	22	4.55531
4	57	BN	-0.763031	0.0199305	-0.357105	0.0951673	-0.634886	-0.216137	-0.785518	0.0673836	-0.583633	0.251325	-0.619885	-0.0180221	22	2.04204
4	58	BN	-0.65	-0.236767	-0.790215	0.12625	-0.670879	0.000729094	-0.63176	-0.0800725	-0.780669	0.316358	-0.542526	0.0908153	22	1.41372
4	59	BN	-0.485643	0.0289806	-0.85805	0.391286	-0.593969	0.00195665	-0.403914	0.116113	-0.499972	0.255416	-0.865666	-0.11681	22	5.34071
4	60	BN	-0.797879	-0.27812	-0.534539	-0.317226	-0.683822	-0.159118	-0.753203	-0.131636	-0.591766	-0.291824	-0.558965	-0.0853164	22	3.76991
5	1	BN	-0.727271	-0.0251068	-0.65	-0.184221	-0.550602	0.0573875	-0.664553	0.00149477	-0.716679	-0.121052	-0.635789	0.161962	22	3.29867
5	2	BN	-0.626342	0.00589858	-0.65	0.322251	-0.902604	-0.40425	-0.903974	0.0158799	-0.58198	0.345237	-0.677518	-0.287425	22	4.55531
5	3	BN	-0.665456	-0.221029	-0.658714	-0.0409964	-0.406401	-0.0429531	-0.824158	-0.0662232	-0.771355	0.120622	-0.655266	0.0280999	22	2.19911
5	4	BN	-0.644839	0.0738074	-0.623292	-0.03676	-0.330417	-0.380864	-0.566426	0.0603509	-0.543779	-0.0165924	-0.294021	-0.274129	22	2.04204
5	5	BN	-0.65	0	-0.749379	-0.0401517	-0.545436	0.124615	-0.608224	0.0345508	-0.550165	-0.113047	-0.53057	0.162285	22	4.39823
5	6	BN	-0.335202	-0.010993	-0.654472	-0.00532967	-0.548449	0.105159	-0.412591	0.0936945	-0.595326	-0.0103025	-0.538708	-0.0855497	22	3.45575
5	7	BN	-0.609434	0.111453	-0.74956	-0.0777847	-0.444057	-0.0216455	-0.525668	0.170546	-0.604202	0.0199519	-0.477621	-0.0522381	22	2.82743
5	8	BN	-0.585201	-0.0161562	-0.891865	-0.00844612	-0.441855	0.333101	-0.63478	-0.0123856	-0.839681	0.210396	-0.317577	0.0925979	22	4.08407
5	9	BN	-0.597022	-0.118991	-0.755743	0.0826157	-0.646692	0.00107488	-0.641314	-0.15312	-0.540831	0.0856296	-0.638799	-0.0159847	22	2.67035
5	10	BN	-0.751525	0.0684796	-0.630131	-0.00645575	-0.990466	0.0600333	-0.700655	0.0611608	-0.638667	-0.011472	-0.900381	0.0573744	22	4.71239
5	11	BN	-0.475499	0.0183408	-0.82562	-0.118457	-0.979572	0.0115089	-0.612467	0.00586574	-0.767078	-0.0565389	-0.99663	0.0364634	22	2.51327
5	12	BN	-0.648055	-0.0278094	-0.507737	-0.390865	-0.388635	0.105598	-0.621681	-0.0529888	-0.757424	-0.239179	-0.31341	-0.0821127	22	2.98451
5	13	BN	-0.934118	0.255821	-0.687386	0.175888	-0.426247	-0.129184	-0.901248	0.103864	-0.528627	0.112491	-0.245255	-0.0279419	22	3.14159
5	14	BN	-0.308958	0.307075	-0.356348	-0.198071	-0.658947	0.010663	-0.349964	0.202187	-0.385368	-0.165707	-0.636724	-0.0127999	22	4.86947
5	15	BN	-0.621833	-0.200416	-0.615647	0.00605731	-0.713256	0.030852	-0.579152	-0.19662	-0.520452	0.0290443	-0.624095	0.0298911	22	3.76991
5	16	BN	-0.628204	-0.0225709	-0.847368	0.315855	-0.737223	-0.0153797	-0.64363	-0.0138993	-0.701878	0.342277	-0.732702	-0.0781272	22	1.25664
5	17	BN	-0.665616	0.0350748	-0.823637	-0.0846883	-0.52331	-0.238268	-0.592657	0.105719	-0.75184	0.0317513	-0.604688	-0.210777	22	1.88496
5	18	BN	-0.676259	0.186842	-0.294391	0.239862	-0.522231	-0.0623173	-0.628865	-0.0289568	-0.383834	0.333977	-0.463001	-0.0536011	22	1.72788
5	19	BN	-0.714861	0.121986	-0.669175	-0.052684	-0.808724	0.0515726	-0.600929	0.115766	-0.678352	0.0204403	-0.732863	0.129656	22	1.09956
5	20	BN	-0.917608	0.0667221	-0.657308	-0.0520025	-0.772151	-0.425992	-0.916958	0.125305	-0.714051	-0.0442539	-0.678486	-0.322977	22	1.5708
5	21	BN	-0.64783	0.0102095	-0.718558	-0.0617298	-0.805203	-0.213619	-0.663817	0.0024278	-0.718782	-0.0869572	-0.720569	-0.270112	22	4.24115
5	22	BN	-0.936562	-0.0301189	-0.436574	0.293755	-0.655414	0.0774212	-0.889839	0.0458897	-0.417843	0.22821	-0.666233	0.0270164	22	2.35619
5	23	BN	-0.607935	0.09448	-0.705285	0.0223366	-0.624049	-0.0415301	-0.596716	0.0700434	-0.668246	0.0367592	-0.61167	-0.0409364	22	5.18363
5	24	BN	-0.441826	0.101533	-0.61847	0.224345	-0.684532	-0.0775598	-0.512804	0.215843	-0.676955	0.10261	-0.617311	-0.12438	22	0.942478
5	25	BN	-0.602823	-0.164525	-0.503046	-0.0593731	-0.821262	0.0988784	-0.671786	-0.115774	-0.544613	-0.0827451	-0.693225	0.108763	22	5.02655
5	26	BN	-0.568808	0.283149	-0.637066	-0.0116455	-0.724104	0.203599	-0.563532	0.286046	-0.643714	0.00953995	-0.711957	0.202983	22	0.785398
5	27	BN	-0.571452	0.0613687	-0.761155	-0.209053	-0.859206	0.216639	-0.641682	0.0266064	-0.773776	-0.147378	-0.772758	0.173574	22	3.92699
5	28	BN	-0.66742	0.0607508	-0.562556	-0.0683187	-0.985736	0.0352873	-0.645738	-0.0248372	-0.48432	-0.114635	-0.827413	-0.0853539	22	1.41372
5	29	BN	-0.94882	-0.0745042	-0.246292	0.0140978	-0.757224	-0.111034	-0.760121	0.0663538	-0.202742	-0.0854495	-0.617864	-0.0395422	22	5.34071
5	30	BN	-0.733101	-0.0479786	-0.57946	0.132666	-0.597439	-0.247282	-0.642069	0.0348617	-0.527357	0.214731	-0.458362	-0.155479	22	3.61283
5	31	BN	-0.643047	-0.000242809	-0.227574	0.0744851	-0.742824	-0.0535919	-0.619039	0.0222742	-0.35569	-0.0382213	-0.741481	-0.0281825	22	1.88496
5	32	BN	-0.615982	0.0352271	-0.979572	-0.0115089	-0.498045	0.0877312	-0.552226	0.090552	-0.852266	0.180617	-0.425072	0.0848946	22	4.08407
5	33	BN	-0.849311	-0.0351438	-0.220005	-0.10721	-0.517849	-0.0233019	-0.985964	-0.0459337	-0.479651	-0.0298719	-0.597518	0.00372133	22	4.55531
5	34	BN	-0.734226	-0.189174	-0.706708	0.0184257	-0.855544	-0.0512478	-0.746593	-0.181333	-0.723671	0.0180207	-0.866542	-0.0697739	22	1.41372
5	35	BN	-0.728351	-0.147357	-0.667309	-0.0018192	-0.56761	-0.0853178	-0.820034	0.048466	-0.684022	0.145075	-0.642252	-0.0409677	22	4.39823
5	36	BN	-0.639656	-0.00931399	-1.04743	0.229458	-0.77128	-0.144536	-0.650173	-0.0221441	-0.772196	0.179889	-0.757321	-0.0783293	22	3.61283
5	37	BN	-0.65	0.307968	-0.33168	-0.248699	-0.690295	-0.140525	-0.690421	0.210308	-0.441032	-0.317049	-0.695977	-0.112171	22	2.82743
5	38	BN	-0.628027	0.314223	-0.674726	-0.0193178	-0.808998	0.189486	-0.511491	0.290255	-0.649862	0.0400272	-0.756675	0.197484	22	2.67035
5	39	BN	-0.845818	0.202776	-0.489839	0.10803	-0.717357	0.045433	-0.792521	0.238943	-0.472677	0.0483409	-0.674554	0.0530907	22	3.29867
5	40	BN	-0.599222	0.177085	-0.674708	-0.353346	-0.70859	0.0806423	-0.595967	0.191372	-0.557605	-0.34338	-0.672376	0.0273967	22	5.18363
5	41	BN	-0.816071	0.0414061	-0.596116	-0.10134	-0.658339	-0.0229118	-0.792707	-0.0680627	-0.485289	-0.0747845	-0.637664	-0.0439687	22	1.25664
5	42	BN	-0.518608	-0.458217	-0.732917	0.0404414	-0.789924	0.223925	-0.629238	-0.368449	-0.696282	-0.0200366	-0.654317	0.178388	22	5.02655
5	43	BN	-0.65	0	-0.752888	0.0415693	-0.755694	-0.145475	-0.68225	-0.00407124	-0.791626	0.0103315	-0.685685	-0.177452	22	1.72788
5	44	BN	-0.683175	-0.0107793	-0.704665	-0.388963	-0.573693	-0.0372176	-0.807553	-0.00657335	-0.716189	-0.265743	-0.684957	0.00128907	22	4.71239
5	45	BN	-0.642692	-0.0520025	-0.916021	0.207838	-0.603034	0.0422884	-0.539174	0.031077	-0.405699	0.356685	-0.615291	0.0636162	22	3.45575
5	46	BN	-0.881474	0.00808324	-0.640073	0.00322539	-0.675981	0.371542	-0.787537	-0.184324	-0.612024	0.0120503	-0.757305	0.174416	22	2.35619
5	47	BN	-0.426247	-0.129184	-0.647955	0.00281408	-0.507579	0.169731	-0.509731	-0.159209	-0.625641	0.00333844	-0.468569	0.152471	22	1.09956
5	48	BN	-0.661071	-0.0177168	-0.593806	-0.126213	-0.479233	0.273284	-0.591438	0.00564316	-0.501429	-0.12256	-0.413428	0.273343	22	3.14159
5	49	BN	-1.02385	-0.18234	-0.42561	0.0906596	-0.637674	0.0877063	-0.917242	-0.0241514	-0.454932	0.0243335	-0.645113	0.0548784	22	2.19911
5	50	BN	-0.572815	-0.00811248	-0.775651	0.0132065	-0.837872	0.16916	-0.577037	-0.0765149	-0.713777	-0.0391355	-0.824714	0.188432	22	0.942478
5	51	BN	-0.585105	-0.103853	-0.715262	0.227595	-0.572515	0.212887	-0.608806	-0.185941	-0.775795	0.0601193	-0.675953	0.16055	22	0.785398
5	52	BN	-0.421351	-0.154226	-0.583066	-0.0217482	-0.970544	-0.129508	-0.427285	-0.0962458	-0.556252	-0.00308622	-0.849527	-0.165974	22	1.5708
5	53	BN	-0.65	-0.382318	-0.702793	0.145047	-0.605912	0.0109924	-0.739611	-0.328203	-0.573595	0.147199	-0.553493	-0.0473322	22	3.76991
5	54	BN	-0.75337	-0.486318	-0.691116	0.193435	-0.677454	0.00484085	-0.507053	-0.293547	-0.615863	0.282505	-0.580536	0.048612	22	4.24115
5	55	BN	-0.480635	-0.233111	-0.73574	-0.0578324	-0.566275	-0.0997791	-0.501975	-0.178319	-0.808772	-0.0697769	-0.620239	-0.0549064	22	5.34071
5	56	BN	-0.660297	0.0732676	-0.631176	-0.269198	-0.514953	0.065867	-0.636729	0.0503474	-0.561859	-0.34556	-0.521952	0.0599417	22	2.51327
5	57	BN	-0.77089	-0.108849	-0.597374	0.0411156	-0.724409	0.139942	-0.595705	-0.196654	-0.615285	0.103321	-0.825322	0.00144657	22	3.92699
5	58	BN	-0.508622	0.0148594	-0.530192	0.269094	-0.665616	0.0350748	-0.493308	-0.000140005	-0.556445	0.22369	-0.645741	0.0214929	22	2.98451
5	59	BN	-0.630323	0.0370064	-0.574507	-0.355167	-0.716657	-0.0690258	-0.624948	-0.045281	-0.452374	-0.273963	-0.669244	-0.138395	22	4.86947
5	60	BN	-0.433467	0.0075615	-0.370766	-0.112818	-0.630825	-0.052684	-0.487	0.0409525	-0.326257	-0.0827716	-0.614508	-0.0320641	22	2.04204
6	1	BN	-0.557802	-0.00321961	-0.679115	0.0301492	-0.791846	-0.0353661	-0.594013	0.0552836	-0.739342	0.0713618	-0.754628	-0.0576654	22	1.88496
6	2	BN	-0.784131	0.301263	-0.643291	0.00799564	-0.470292	0.00627553	-0.688867	0.0447573	-0.7707	-0.170703	-0.462015	0.0882687	22	3.29867
6	3	BN	-0.264469	-0.188036	-0.743463	-0.073021	-0.582537	-0.0928549	-0.341561	-0.206913	-0.68636	-0.0680552	-0.414875	0.520037	22	4.39823
6	4	BN	-0.695047	0.21193	-1.03379	0.221579	-0.612189	0.00666707	-0.864405	-0.0490729	-1.04951	0.0918845	-0.673968	-0.0219326	22	1.72788
6	5	BN	-0.580207	0.0545281	-0.749379	-0.0401517	-0.478171	0.177934	-0.640872	0.0455059	-0.746465	-0.016174	-0.431092	-0.0171841	22	4.08407
6	6	BN	-0.629223	0.00218373	-0.526123	0.0402502	-0.780235	-0.179253	-0.702179	-0.0042524	-0.377358	-0.00671512	-0.924764	0.0911066	22	2.35619
6	7	BN	-0.687147	0.0511291	-0.531758	-0.324868	-0.615318	-0.495971	-0.694209	0.00569445	-0.754937	-0.264284	-0.614692	-0.505127	22	2.19911
6	8	BN	-0.542602	0.24122	-0.64483	-0.0046554	-0.85496	-0.184546	-0.317574	0.07169	-0.657177	-0.0121695	-0.996375	0.181096	22	3.92699
6	9	BN	-0.547339	-0.358022	-0.676321	0.0495026	-0.629089	-0.148792	-0.502679	-0.342708	-0.690579	0.0153044	-0.660675	-0.160214	22	0.785398
6	10	BN	-0.663476	-0.192718	-0.658813	0.126035	-0.700534	-0.359568	-0.689278	-0.020507	-0.669209	0.148832	-0.610416	-0.32831	22	1.5708
6	11	BN	-0.661931	-0.032779	-0.915756	-0.04686	-0.484423	0.0807574	-0.646711	0.0109583	-0.880898	0.0191975	-0.461047	-0.0148297	22	5.02655
6	12	BN	-0.479233	-0.273284	-0.895297	0.0611594	-0.732465	0.0742521	-0.367902	-0.283302	-0.901785	-0.037176	-0.729413	-0.0245812	22	2.98451
6	13	BN	-0.505418	0.27192	-0.789997	0.0246852	-0.657684	-0.0267974	-0.469828	0.252784	-0.85029	0.0295995	-0.675996	0.0590478	22	3.76991
6	14	BN	-0.483709	-0.312748	-0.583292	0.232638	-0.65	0	-0.505168	-0.28515	-0.600553	0.200662	-0.703382	0.0106784	22	3.45575
6	15	BN	-0.770053	0.192125	-0.647116	0.0019451	-0.376482	-0.0681957	-0.862718	0.181328	-0.62709	0.0515861	-0.361828	0.151994	22	4.24115
6	16	BN	-0.706708	-0.0184257	-0.6779	-0.131258	-0.615301	0.163245	-0.715742	0.0100766	-0.654805	-0.173993	-0.605232	0.1777	22	2.67035
6	17	BN	-0.784872	0.105373	-0.65	0.231615	-0.630082	-0.0447376	-0.675373	0.0615646	-0.586375	0.210168	-0.588302	-0.0612905	22	5.18363
6	18	BN	-0.781398	-0.0886291	-0.654761	0.0130801	-0.597207	0.145047	-0.755537	-0.134914	-0.615883	-0.00575393	-0.565073	0.152827	22	0.942478
6	19	BN	-0.577136	-0.0128478	-0.964798	0.010993	-0.449074	0.0500965	-0.719057	0.00488449	-0.930473	0.0548362	-0.461619	-0.146633	22	1.25664
6	20	BN	-0.33168	-0.248699	-0.65	-0.122461	-0.638693	0.0804567	-0.457993	0.216248	-0.698706	-0.0839564	-0.710679	0.0531414	22	2.82743
6	21	BN	-0.664475	0.0504793	-0.23718	-0.238342	-0.570512	-0.373963	-0.480303	0.388728	-0.26193	0.281705	-0.674557	-0.0239046	22	1.41372
6	22	BN	-0.690839	-0.0199186	-1.02385	0.18234	-0.600371	0.0446864	-0.695304	0.0103446	-0.34156	0.299295	-0.605811	0.0512345	22	3.61283
6	23	BN	-0.380255	0.371272	-0.708347	0.0393553	-0.860675	-0.0221429	-0.34068	0.374964	-0.728278	-0.0588696	-0.896313	-0.118229	22	3.14159
6	24	BN	-0.376889	-0.110344	-0.597178	0.0845329	-0.875179	0.0731651	-0.536757	-0.288691	-0.590886	-0.00608498	-0.660863	-0.0902885	22	4.55531
6	25	BN	-0.571282	0.031804	-0.829477	-0.185854	-1.04255	-0.013708	-0.813339	-0.0207149	-0.948777	-0.111067	-1.10664	0.0299993	22	2.51327
6	26	BN	-0.515138	-0.0909656	-0.780091	-0.155036	-0.665072	-0.00870195	-0.496165	0.319878	-0.718666	0.0325088	-0.584119	0.0154706	22	4.86947
6	27	BN	-0.787401	0.0144414	-0.77128	0.144536	-0.629831	-0.0240364	-0.715697	-0.000501195	-0.699471	0.139168	-0.543228	0.165254	22	5.34071
6	28	BN	-0.691127	-0.0658173	-0.357643	0.168793	-0.363438	-0.0301189	-0.660935	-0.0596123	-0.46597	0.172404	-0.428773	0.0519184	22	1.09956
6	29	BN	-0.664393	0.102415	-0.583343	-0.0690258	-0.732375	-0.154924	-0.721468	0.0622426	-0.552046	0.0253755	-0.743859	-0.177291	22	4.71239
6	30	BN	-0.772494	-0.275127	-0.648299	0.0243228	-0.461922	-0.0611102	-0.729907	-0.0538875	-0.295628	0.17589	-0.494972	-0.0789787	22	2.04204
6	31	BN	-0.66314	-0.061818	-0.713842	-0.222642	-0.456164	-0.266792	-0.820342	0.0500468	-0.627266	-0.247842	-0.439478	-0.146253	22	1.41372
6	32	BN	-0.581369	-0.129076	-0.792421	-0.169731	-0.484423	-0.0807574	-0.525735	-0.139443	-0.654302	-0.184636	-0.41089	-0.209066	22	4.71239
6	33	BN	-0.707492	0.108127	-0.377571	-0.212845	-0.610816	0.13665	-0.789985	-0.032337	-0.379776	-0.13123	-0.533728	-0.193651	22	1.5708
6	34	BN	-0.737223	-0.0153797	-0.553282	0.0241146	-0.746581	0.115101	-0.711212	-0.0790845	-0.511196	0.0824489	-0.747921	0.0608343	22	2.82743
6	35	BN	-0.631324	-0.132884	-0.534917	-0.0286933	-0.761366	-0.0277666	-0.68399	-0.157066	-0.534079	-0.0639239	-0.774199	0.00786791	22	4.86947
6	36	BN	-0.622512	0.0214759	-0.485528	0.170316	-0.7165	-0.0324341	-0.602754	0.0989652	-0.505393	0.275539	-0.704961	0.00479918	22	0.785398
6	37	BN	-0.329515	-0.0336844	-0.639233	-0.15398	-0.66937	-0.007826	-0.395263	0.0816479	-0.637117	-0.177854	-0.686192	0.0675792	22	5.18363
6	38	BN	-0.628085	0.0106884	-0.510076	0.223925	-0.781396	0.0426931	-0.654173	-0.00938633	-0.448725	0.134213	-0.797778	-0.00151055	22	2.35619
6	39	BN	-0.365882	-0.255821	-0.720385	0.0474753	-0.557704	-0.253581	-0.502256	-0.303533	-0.821684	0.0401759	-0.64509	-0.0608826	22	4.39823
6	40	BN	-0.579812	-0.330208	-0.875309	0.0236809	-0.673111	-0.0155888	-0.497226	-0.317277	-0.993697	0.0195126	-0.695146	-0.00640086	22	3.76991
6	41	BN	-0.804711	-0.0502687	-0.449362	0.135332	-0.412562	0.326806	-0.83576	-0.0618048	-0.564821	0.0733691	-0.406674	0.310779	22	3.61283
6	42	BN	-0.676268	0.123582	-0.363576	-0.0930648	-0.730013	0.0141085	-0.677106	0.193208	-0.460592	-0.180832	-0.786188	0.0368026	22	1.09956
6	43	BN	-0.598284	0.00911889	-0.7044	0.0135634	-0.629453	0.293843	-0.578906	0.0265781	-0.730438	0.0302311	-0.551505	0.291208	22	3.29867
6	44	BN	-0.807425	0.141746	-0.65	-0.107184	-0.65	0	-0.791867	0.0547479	-0.638313	-0.0579477	-0.468803	0.193158	22	3.45575
6	45	BN	-0.647415	0.0023275	-0.560435	-0.0517106	-0.196647	0.147303	-0.708129	0.0271985	-0.554437	0.0288849	-0.326353	0.177154	22	4.24115
6	46	BN	-0.801489	-0.34025	-0.637094	-0.00521435	-0.516893	-0.15863	-0.842823	0.0131283	-0.720502	-0.00218927	-0.311458	-0.2845	22	3.92699
6	47	BN	-0.461437	-0.00658476	-0.775262	0.281343	-0.615575	0.24495	-0.194179	0.133419	-0.680476	0.137881	-0.554363	0.146639	22	5.34071
6	48	BN	-1.03566	0.155818	-0.555671	0.259168	-0.675951	-0.0415301	-0.840386	0.150791	-0.435283	0.349004	-0.647638	-0.0783699	22	5.02655
6	49	BN	-0.702626	0.0411156	-0.786914	0.219108	-0.580007	0.00735659	-0.85341	0.0376931	-0.614446	0.161537	-0.497829	-0.0117624	22	2.04204
6	50	BN	-0.656953	0.000242809	-0.502313	0.33171	-0.902126	-0.347022	-0.656588	0.0236616	-0.460841	0.235081	-0.964238	-0.216083	22	3.14159
6	51	BN	-0.767784	-0.106054	-0.652422	0.0172345	-0.771146	0.332847	-0.783093	-0.217309	-0.726999	-0.103364	-0.732146	0.25326	22	2.19911
6	52	BN	-0.559302	-0.145148	-0.498045	0.0877312	-0.660583	0.0369068	-0.492583	-0.176717	-0.582926	0.056447	-0.703729	0.0212995	22	4.08407
6	53	BN	-0.612477	-0.084278	-0.703913	0.0558282	-0.449841	-0.207271	-0.587877	-0.047076	-0.692652	0.0672514	-0.445836	-0.248899	22	4.55531
6	54	BN	-0.774911	-0.12935	-0.990163	0.196393	-0.691683	-0.00438103	-0.594636	-0.0692926	-0.884251	0.168642	-0.700935	0.036373	22	2.67035
6	55	BN	-0.656694	-0.0957234	-0.910482	0.358523	-0.847636	-0.00690161	-0.49704	-0.167548	-0.847353	0.155252	-0.674171	-0.0219158	22	2.51327
6	56	BN	-0.658225	-0.00642601	-1.06247	0.201176	-0.440414	-0.141367	-0.638624	-0.028406	-0.903947	0.236102	-0.415443	-0.236814	22	0.942478
6	57	BN	-0.707081	-0.156828	-0.51073	0.165975	-0.153121	0.0173514	-0.746363	-0.0890108	-0.590645	0.0464131	-0.275134	0.218195	22	1.88496
6	58	BN	-0.65	0.0596267	-0.594215	-0.194545	-0.671332	-0.0401192	-0.687586	0.0709066	-0.460454	-0.22231	-0.681041	-0.0880132	22	1.72788
6	59	BN	-0.643476	0.0306916	-0.746101	-0.055484	-0.51766	0.248896	-0.579856	-0.0750333	-0.84198	0.0735278	-0.430821	-0.290774	22	1.25664
6	60	BN	-0.659086	0.129935	-0.459746	-0.0335469	-0.357946	0.117997	-0.757456	-0.00739815	-0.409494	-0.148326	-0.560936	0.0588124	22	2.98451
7	1	BN	-0.817306	0.0965943	-0.386533	0.421635	-0.690566	0.111453	-0.628994	0.236896	-0.210582	0.592192	0.438093	0.524191	23	5.34071
7	2	BN	-0.31262	-0.0117816	-0.65	0.0703788	-0.645633	-0.0310719	-0.495431	0.0196628	-0.590457	0.096264	-0.56145	-0.130079	23	1.72788
7	3	BN	-0.517849	-0.0233019	-0.585468	0.177299	-0.644931	0.0238494	-0.600916	-0.0404343	-0.556007	0.0966442	-0.645373	0.0269671	23	1.88496
7	4	BN	-0.583583	-0.00698071	-0.661347	-0.162277	-0.39179	0.00901689	-0.643518	0.093798	-0.5344	-0.071528	-0.449018	0.0738552	23	3.14159
7	5	BN	-0.496086	0.159383	-0.727468	-0.123975	-0.818555	-0.0297207	-0.472092	0.204125	-0.486321	-0.11042	-0.680771	-0.0367111	23	5.02655
7	6	BN	-0.644586	-0.0774212	-0.86752	0.106091	-0.800402	-0.135422	-0.548404	-0.0667229	-0.62106	0.139638	-0.773331	-0.0711247	23	0.785398
7	7	BN	-0.585927	-0.0763588	-0.715225	0.089775	-0.60582	0.0345171	-0.675971	-0.0906117	-0.705905	0.0643078	-0.569062	-0.00633877	23	4.55531
7	8	BN	-0.64612	0.027606	-0.606945	-0.0689017	-0.563513	-0.162658	-0.714798	0.0331902	-0.674833	-0.0418916	-0.629249	-0.109594	23	2.82743
7	9	BN	-0.566442	0.115007	-0.376606	0.184407	-0.585915	-0.0663618	-0.681405	0.0671294	-0.520386	0.128402	-0.609161	-0.0478993	23	4.86947
7	10	BN	-0.601773	0.00850379	-0.956281	0.0321914	-0.742138	0.433475	-0.581873	-0.0355145	-0.794251	-0.207256	-0.923043	0.192477	23	1.25664
7	11	BN	-0.621493	0.0994148	-0.712616	-0.294583	-0.706803	-0.0277046	-0.654158	0.0973828	-0.664411	-0.240576	-0.711503	0.00696186	23	2.51327
7	12	BN	-0.720825	-0.194589	-0.286929	-0.177082	-0.913887	0.00921513	-0.623276	-0.40318	-0.753082	0.386124	-0.93123	0.0888144	23	1.5708
7	13	BN	-0.653308	-0.00107488	-1.10194	0.0796901	-0.78234	-0.248896	-0.654157	0.00184213	-0.880554	0.267766	-0.961219	-0.232284	23	3.92699
7	14	BN	-0.742146	-0.206964	-0.565767	0.0273691	-0.70085	0.0813763	-0.599689	-0.159933	-0.576962	0.0898326	-0.722283	0.0737409	23	2.04204
7	15	BN	-0.798879	0.177427	-0.685806	0.0279743	-0.923111	-0.110344	-0.586951	0.109513	-0.564673	-0.0698125	-0.731215	-0.0348442	23	1.41372
7	16	BN	-0.640073	-0.00322539	-1.05795	0.132551	-0.675026	0.178067	-0.654614	0.00234316	-0.688251	-0.216679	-0.730167	0.142236	23	4.08407
7	17	BN	-0.763544	0.0458749	-0.655833	-0.0415044	-0.785274	0.254413	-0.660618	-0.0964046	-0.543162	-0.159652	-0.670457	0.022855	23	3.45575
7	18	BN	-0.777116	-0.151491	-0.531758	-0.324868	-0.343246	0.177104	-0.721494	-0.14071	-0.44494	-0.119832	-0.572728	0.203345	23	4.39823
7	19	BN	-0.51164	-0.0933251	-0.658182	-0.0112611	-0.598572	-0.241952	-0.515107	-0.119895	-0.647635	-0.00417425	-0.576365	-0.248557	23	4.24115
7	20	BN	-0.66732	0.0116822	-0.855544	-0.0512478	-0.54736	-0.0801914	-0.660624	0.00831266	-0.738705	0.121928	-0.492985	0.0175175	23	3.76991
7	21	BN	-0.380163	-0.242962	-0.672479	0.321466	-0.592144	-0.014425	-0.555916	-0.148761	-0.594675	0.240108	-0.648188	-0.00342691	23	2.35619
7	22	BN	-0.531315	0.223215	-0.714075	-0.0369938	-0.639233	0.15398	-0.66925	0.00206386	-0.670752	-0.136269	-0.714911	0.123457	23	4.71239
7	23	BN	-0.761366	0.0277666	-0.634384	0.0350748	-0.246406	0.100627	-0.765045	-0.022043	-0.618314	0.000752325	-0.506617	0.136341	23	2.19911
7	24	BN	-0.708976	0.0610718	-0.602801	0.0230204	-0.575737	-0.102214	-0.666478	-0.00753754	-0.598044	0.0915032	-0.608861	-0.0990964	23	0.942478
7	25	BN	-0.590279	-0.208272	-0.684861	-0.00121739	-0.410594	0.285313	-0.543059	-0.215327	-0.780059	-0.0286842	-0.566511	0.0864886	23	1.09956
7	26	BN	-0.65	0	-0.578633	-0.160293	-0.736823	0.302788	-0.664038	-0.00932586	-0.631958	-0.151222	-0.712842	0.132121	23	2.67035
7	27	BN	-0.693596	0.0979172	-0.285815	-0.14714	-0.532216	0.106054	-0.787331	0.0634502	-0.562524	-0.113784	-0.598914	0.15817	23	2.98451
7	28	BN	-0.754375	-0.108084	-1.02563	-0.293475	-0.394282	0.103317	-0.759056	0.0524163	-0.847088	0.143752	-0.532775	-0.0513887	23	3.29867
7	29	BN	-0.715262	-0.227595	-0.934118	0.255821	-0.664428	-0.00973214	-0.731189	-0.15987	-0.778509	0.0832758	-0.654376	-0.0124602	23	5.18363
7	30	BN	-0.512599	0.0144414	-0.65	-0.00695739	-0.416298	-0.134928	-0.472524	0.04113	-0.624613	0.0298358	-0.372236	-0.0221835	23	3.61283
7	31	BN	-0.265817	-0.124829	-0.541361	0.0978189	-0.715768	0.0115967	-0.544434	-0.0846368	-0.586811	0.10607	-0.67252	-0.0499697	23	2.67035
7	32	BN	-0.583292	0.232638	-1.02222	-0.0129983	-0.680445	-0.00759085	-0.505848	0.174087	-0.78406	-0.000834378	-0.624954	0.0248411	23	3.61283
7	33	BN	-0.366889	0.138083	-0.621275	-0.135139	-0.698155	-0.226553	-0.540279	0.176114	-0.573957	0.0370008	-0.620768	-0.08919	23	2.82743
7	34	BN	-0.670271	0.00505405	-0.825614	-0.181854	-0.601759	-0.108352	-0.530307	0.13758	-0.726278	-0.133577	-0.603348	-0.0211862	23	3.76991
7	35	BN	-0.763544	0.0458749	-0.45787	-0.0201937	-0.807375	0.162966	-0.705768	0.0136549	-0.524612	0.0182556	-0.782377	0.109841	23	5.34071
7	36	BN	-0.449841	0.207271	-0.768233	-0.412326	-0.808487	0.29807	-0.721535	0.176139	-0.456489	-0.250147	-0.893672	0.00117137	23	1.41372
7	37	BN	-0.883702	-0.134928	-0.88732	0.185415	-0.649516	0.00344455	-0.833092	-0.192884	-0.885775	0.118364	-0.662386	-0.0124407	23	2.98451
7	38	BN	-0.692129	-0.0170213	-0.416603	-0.278152	-0.528704	0.228125	-0.657478	0.0241145	-0.493427	-0.171553	-0.471317	0.25275	23	2.35619
7	39	BN	-0.746302	0.216298	-0.7165	-0.0324341	-0.628498	0.101161	-0.675815	0.228115	-0.702532	0.00523019	-0.615321	0.0811769	23	5.18363
7	40	BN	-0.540266	-0.175611	-0.673402	0.0816109	-0.795393	-0.200116	-0.673381	-0.107212	-0.645093	0.0821486	-0.817058	0.0315943	23	3.14159
7	41	BN	-0.645528	0.00532967	-0.180559	-0.0827751	-0.519765	-0.179253	-0.667301	0.0175587	-0.506692	0.170784	-0.509729	-0.127587	23	2.51327
7	42	BN	-0.656178	0.0883525	-0.668119	-0.0163149	-0.757398	-0.24122	-0.671344	0.114293	-0.657845	-0.00954362	-0.691573	-0.178421	23	1.5708
7	43	BN	-0.499492	-0.155856	-0.695239	0.0539133	-0.372391	0.04895	-0.533744	-0.163728	-0.696209	0.0333464	-0.457229	-0.0425007	23	1.88496
7	44	BN	-0.644167	-0.0415044	-0.478949	0.00597322	-0.629453	-0.293843	-0.640289	0.0214283	-0.533796	0.114629	-0.521441	-0.0570382	23	5.02655
7	45	BN	-0.636762	0.00430138	-0.518929	0.294391	-1.12285	-0.153638	-0.630198	0.00627577	-0.697908	0.310671	-1.14343	-0.271624	23	4.24115
7	46	BN	-0.529391	-0.0588251	-0.74956	-0.0777847	-0.604595	0.018345	-0.583214	0.0132912	-0.686847	-0.0881892	-0.575388	0.11526	23	1.72788
7	47	BN	-0.668128	0.128985	-0.700391	0.0245773	-0.777967	-0.0863145	-0.691746	0.0505008	-0.683461	0.0407303	-0.65452	-0.131017	23	2.19911
7	48	BN	-0.670394	-0.0560308	-0.340889	-0.278325	-0.512066	0.0343908	-0.694704	0.026871	-0.384291	-0.145853	-0.58697	0.0847646	23	4.39823
7	49	BN	-0.603203	-0.0880116	-0.998827	-0.0615077	-0.518487	0.102749	-0.499808	-0.0854022	-0.822586	-0.024754	-0.560768	0.0669214	23	0.785398
7	50	BN	-0.710012	0.164881	-0.813948	0.110584	-0.65	0	-0.644231	0.0961047	-0.704938	0.00480019	-0.617887	-0.0385745	23	0.942478
7	51	BN	-0.812574	0.00567721	-0.626996	0.32897	-0.621081	0.0195061	-0.729365	-0.11776	-0.676089	0.131593	-0.597556	0.00232247	23	4.08407
7	52	BN	-0.703884	-0.10134	-0.600436	-0.172851	-0.624153	-0.010443	-0.732589	-0.0132552	-0.623806	-0.0724974	-0.633189	0.0780239	23	1.25664
7	53	BN	-0.606464	-0.0293652	-0.65	0.382318	-0.675639	-0.182429	-0.609185	0.0298517	-0.663956	0.299453	-0.684656	-0.170087	23	4.71239
7	54	BN	-0.827281	-0.211275	-0.633113	-0.00421038	-0.884838	-0.37582	-0.768802	0.237028	-0.68663	0.0861385	-0.745765	-0.0917764	23	4.55531
7	55	BN	-0.519876	0.075127	-0.252566	-0.229458	-0.691127	0.0658173	-0.403418	0.113854	-0.501681	-0.0614655	-0.677486	-0.0479367	23	3.29867
7	56	BN	-0.65	-0.392786	-0.686515	0.0118644	-0.491602	-0.00553138	-0.640835	-0.160195	-0.749789	0.0196567	-0.543884	0.0712007	23	4.86947
7	57	BN	-0.807425	0.141746	-0.654409	-0.0630451	-0.606945	0.0689017	-0.832656	0.0381502	-0.652364	-0.0875541	-0.680492	0.0641501	23	3.45575
7	58	BN	-0.407318	-0.189604	-0.446792	0.279692	-0.715225	0.089775	-0.396242	-0.162061	-0.402918	0.15616	-0.776646	-0.0942843	23	3.92699
7	59	BN	-0.825271	0.101193	-0.543403	0.0112038	-0.64643	-0.00980811	-0.779119	0.111257	-0.524858	-0.0450719	-0.657216	-0.0619897	23	1.09956
7	60	BN	-0.617181	0.0901702	-0.837644	-0.0197222	-0.741748	0.00964315	-0.57563	-0.0477206	-0.82206	0.0444794	-0.743238	0.0536438	23	2.04204
8	1	BN	-0.496112	-0.138562	-0.619708	-0.083227	-0.652924	0.0418102	-0.0972059	0.477786	0.0499069	0.666583	-0.0873924	0.604146	24	1.25664
8	2	BN	-0.554383	-0.131605	-0.70839	-0.20363	-1.01418	0.14714	0.257922	-0.456442	0.0175839	-0.840246	0.235943	-0.934798	24	4.24115
8	3	BN	-0.671359	0.0479736	-0.306313	0.0856908	-0.500229	-0.037342	-0.91648	-0.066436	-0.400913	-0.149803	-0.732241	-0.036398	24	1.5708
8	4	BN	-0.716902	0.0522695	-0.798596	0.204525	-0.551671	0.0663235	-0.701665	-0.00223961	-0.873066	0.00144536	-0.548233	0.191376	24	1.72788
8	5	BN	-0.27349	0.0663888	-0.695047	-0.21193	-0.553419	-0.115101	-0.235439	-0.101143	-0.799783	-0.184798	-0.520884	-0.220083	24	3.45575
8	6	BN	-0.943494	-0.229303	-0.816791	0.00582446	-0.676671	-0.0276184	-1.01062	0.0279873	-0.797007	0.0102591	-0.560431	-0.0826987	24	2.51327
8	7	BN	-0.45752	-0.0625405	-0.651633	0.00307124	-0.640084	0.14181	-0.402592	-0.12294	-0.604234	-0.00942471	-0.805341	0.000774686	24	2.67035
8	8	BN	-0.71095	-0.0351894	-0.621275	0.135139	-0.568802	-0.00283549	-0.711537	-0.0105879	-0.619322	0.141928	-0.564945	-0.0108968	24	5.02655
8	9	BN	-0.626451	-0.336763	-0.895069	-0.220661	-0.375711	-0.028829	-0.594975	-0.178227	-0.77589	-0.0979311	-0.416573	0.052318	24	2.82743
8	10	BN	-0.598362	-0.0298134	-0.70085	0.0813763	-0.821262	0.0988784	-0.602646	0.0078551	-0.744245	-0.108938	-0.812989	0.0634766	24	3.61283
8	11	BN	-1.11944	0.0827751	-0.398876	0.0815953	-0.990466	-0.0600333	-1.04366	-0.0132581	-0.459105	0.149284	-0.827371	-0.0110406	24	3.92699
8	12	BN	-0.65	-0.281892	-0.63063	0.007826	-1.05795	-0.132551	-0.809864	0.155011	-0.650261	0.0126793	-0.885453	-0.115207	24	1.41372
8	13	BN	-0.593197	0.0277046	-0.764705	-0.00400559	-0.994838	0.232596	-0.395485	0.0730537	-0.629296	0.0139207	-0.787283	-0.141394	24	0.942478
8	14	BN	-0.571452	0.0613687	-0.637476	-0.0436777	-0.704208	-0.148936	-0.568952	0.144115	-0.670443	0.0175565	-0.731318	-0.150736	24	2.19911
8	15	BN	-0.513097	0.123268	-0.606511	0.0598573	-0.820217	0.0178906	-0.529048	0.153782	-0.617178	0.0452686	-0.854223	-0.0267779	24	1.88496
8	16	BN	-0.626889	-0.0155888	-0.416587	0.438986	-0.583	-0.315209	-0.621186	0.0437657	-0.660945	0.254556	-0.697875	-0.18536	24	2.35619
8	17	BN	-0.628608	0.0746038	-0.632416	-0.125114	-0.783455	-0.0140267	-0.678779	0.109908	-0.652755	-0.0536181	-0.837052	-0.0311412	24	4.55531
8	18	BN	-0.658947	0.010663	-0.612477	-0.084278	-1.02454	-0.151324	-0.63071	-0.0128409	-0.597658	-0.168788	-0.839151	-0.11373	24	4.08407
8	19	BN	-0.690995	-0.291694	-0.676259	0.186842	-0.406811	0.389184	-0.691384	-0.203389	-0.722597	0.00285173	-0.52639	0.120798	24	0.785398
8	20	BN	-0.710024	0.0292757	-0.627009	-0.0432392	-0.660198	-0.145832	-0.619301	0.0945994	-0.636587	-0.017681	-0.820222	-0.000224587	24	1.09956
8	21	BN	-0.770053	-0.192125	-0.47654	0.206722	-0.643975	0.0034787	-0.800266	-0.0993223	-0.520482	0.09343	-0.656517	-0.00984632	24	4.39823
8	22	BN	-0.702096	-0.0979789	-0.82702	-0.243647	-0.735069	0.0880914	-0.66826	-0.0338768	-0.760429	-0.179098	-0.727206	0.163862	24	5.18363
8	23	BN	-0.765584	-0.137748	-0.431798	-0.0384749	-0.65	0	-0.906931	-0.191899	-0.412281	0.0541959	-0.674067	-0.0248539	24	5.34071
8	24	BN	-0.664428	-0.00973214	-0.402794	0.00863263	-0.671502	0.101161	-0.659511	-0.22887	-0.369218	-0.0530413	-0.642999	-0.0173911	24	3.76991
8	25	BN	-0.746796	0.0871559	-0.659381	-0.00457553	-0.70325	0.185705	-0.747985	-0.0400258	-0.649396	0.00527116	-0.57067	0.114194	24	4.71239
8	26	BN	-0.397769	0.261193	-0.65	0.0313773	-0.492295	-0.0769177	-0.758063	0.0733258	-0.653092	-0.0100033	-0.463245	-0.246154	24	4.86947
8	27	BN	-0.635812	0.0318669	-0.55145	0.270764	-0.209269	0.0463227	-0.623386	0.00925744	-0.549057	0.27427	-0.324457	0.0589194	24	3.14159
8	28	BN	-0.874735	0.0560327	-0.436067	-0.221534	-0.593201	-0.090897	-0.625037	0.093455	-0.435382	0.208664	-0.701552	-0.0941379	24	2.98451
8	29	BN	-0.900693	-0.0625047	-0.459291	-0.148998	-0.669175	0.052684	-0.652338	-0.0320007	-0.611784	-0.227645	-0.459884	0.206231	24	2.04204
8	30	BN	-0.778118	-0.287758	-0.617048	0.234463	-0.673189	0.00753451	-0.83989	-0.200379	-0.429252	0.201502	-0.607041	-0.00921372	24	3.29867
8	31	BN	-0.664118	-0.201892	-0.990163	-0.196393	-0.442861	-0.246858	-0.5639	-0.135572	-0.820714	-0.144556	-0.319865	-0.128018	24	4.71239
8	32	BN	-0.658274	0.118317	-0.638693	-0.0804567	-0.930347	0.0294657	-0.596413	0.121323	-0.617156	-0.114942	-0.831486	-0.00957984	24	1.41372
8	33	BN	-0.694549	-0.122397	-0.739513	0.0223182	-0.435804	-0.144477	-0.691747	-0.124398	-0.710102	0.0571814	-0.380862	-0.0959143	24	5.18363
8	34	BN	-0.228531	0.136944	-0.661553	0.0402887	-0.774566	0.0840209	-0.247372	0.026718	-0.642059	-0.0243054	-0.753826	-0.187521	24	3.61283
8	35	BN	-0.923394	-0.184407	-0.626451	0.336763	-0.66228	0.0169014	-0.778265	-0.16385	-0.4811	0.260798	-0.546584	0.0331135	24	3.92699
8	36	BN	-0.686436	0.0685258	-0.585925	0.0369938	-0.96832	0.248699	-0.687227	0.0830456	-0.545353	0.0662677	-0.920376	-0.220536	24	0.942478
8	37	BN	-0.277777	-0.0129983	-0.693214	-0.0140411	-0.59968	-0.0946376	-0.269372	-0.0518727	-0.692459	-0.0293334	-0.553247	-0.0668384	24	1.25664
8	38	BN	-0.682343	-0.0130673	-0.553282	0.0241146	-0.720825	0.194589	-0.657178	0.00289982	-0.61623	-0.12279	-0.802178	0.0882246	24	4.86947
8	39	BN	-0.375711	-0.028829	-0.642316	0.0267974	-0.960729	-0.151553	-0.48063	0.00590521	-0.621801	0.0361834	-0.931436	-0.116888	24	5.34071
8	40	BN	-0.576224	0.0879227	-0.528854	0.332847	-0.86881	-0.226585	-0.52537	0.0246673	-0.461864	0.235893	-0.763322	-0.199735	24	0.785398
8	41	BN	-0.59915	-0.0813763	-0.65	-0.231615	-0.892682	-0.189604	-0.561124	-0.0533939	-0.366745	-0.237815	-0.833461	-0.0979067	24	4.08407
8	42	BN	-0.770601	-0.0212652	-0.551565	0.22109	-0.353411	-0.0522966	-0.784599	-0.0664933	-0.580075	0.210719	-0.470736	-0.0483631	24	1.88496
8	43	BN	-0.472257	0.0866909	-0.640706	0.0661329	-0.634384	-0.0350748	-0.498475	0.0342471	-0.642185	0.00150847	-0.639951	-0.096007	24	4.55531
8	44	BN	-0.786166	0.162276	-0.577219	-0.253819	-0.333044	0.21379	-0.723359	0.205115	-0.800176	-0.186436	-0.476636	-0.0188648	24	4.39823
8	45	BN	-0.55411	0.0387423	-0.687295	0.0596846	-1.03566	0.155818	-0.336993	-0.054419	-0.620633	0.0810256	-0.862496	0.104241	24	2.67035
8	46	BN	-0.748097	-0.135019	-0.850542	-0.180569	-0.628204	0.0225709	-0.699952	-0.0840149	-0.735056	-0.278249	-0.602897	-0.0113281	24	2.98451
8	47	BN	-0.463425	-0.145768	-0.666435	-0.0573169	-0.763557	0.0553852	-0.456548	-0.174076	-0.711603	-0.0645761	-0.766844	0.117953	24	5.02655
8	48	BN	-0.850159	0.207271	-0.65	0.0885683	-0.721367	0.160293	-0.818373	-0.198383	-0.59391	0.0660978	-0.686672	-0.093599	24	1.72788
8	49	BN	-0.716738	-0.125517	-0.453802	-0.113275	-0.667652	0.0830445	-0.786277	-0.0297149	-0.54551	0.0116886	-0.634734	0.180121	24	2.35619
8	50	BN	-0.497765	0.118939	-0.650723	-0.00340239	-0.532216	-0.106054	-0.544574	0.105852	-0.643166	0.00359608	-0.535109	-0.0925309	24	4.24115
8	51	BN	-0.658796	0.062584	-0.624671	-0.362217	-0.420655	-0.0926615	-0.633776	0.116075	-0.446507	-0.140679	-0.333137	0.0949205	24	2.82743
8	52	BN	-0.6221	-0.131258	-0.802011	0.0268036	-0.667393	0.000607387	-0.558583	0.14449	-0.771745	-0.0445525	-0.646443	0.00396711	24	1.5708
8	53	BN	-0.812501	-0.193661	-0.596679	-0.0173251	-0.776603	0.0730941	-0.766251	-0.127507	-0.634459	-0.00819555	-0.896578	0.0214838	24	2.19911
8	54	BN	-0.416587	0.438986	-0.599046	-0.0127042	-0.223407	0.0448367	-0.19842	0.219963	-0.617402	0.021628	-0.283424	-0.129888	24	2.51327
8	55	BN	-0.397396	0.40425	-0.615982	-0.0352271	-0.745289	-0.152494	-0.200779	0.295043	-0.647456	-0.0511934	-0.862261	-0.267798	24	2.04204
8	56	BN	-0.645911	-0.00562865	-0.676259	-0.186842	-0.860229	-0.052416	-0.652905	0.0137509	-0.72857	-0.158402	-0.790024	0.0277277	24	3.45575
8	57	BN	-0.465891	0.00642924	-0.639721	0.00181247	-0.788073	-0.00482163	-0.457448	-0.0109865	-0.639761	0.00226859	-0.844065	-0.0560338	24	3.76991
8	58	BN	-0.450856	-0.0971292	-0.493041	-0.431241	-0.635669	0.0197256	-0.602934	-0.127201	-0.653965	-0.397862	-0.877467	-0.0485495	24	3.14159
8	59	BN	-0.716165	-0.148609	-0.614415	0.167415	-0.663238	0.00430138	-0.525418	-0.208729	-0.809134	0.193045	-0.696529	-0.0073116	24	1.09956
8	60	BN	-0.868901	0.197099	-0.65	0	-0.76036	-0.0115993	-0.471131	0.240428	-0.669741	0.0138832	-0.87824	-0.0166931	24	3.29867
9	1	BN	-0.767413	0.187901	-0.672804	0.0512181	-0.632365	-0.25219	-0.672775	0.148195	-0.666536	0.0479873	-0.800773	-0.129015	24	2.98451
9	2	BN	-0.736256	0.102796	-0.805503	-0.349265	-0.806087	0.0275223	-0.713907	0.155052	-0.646198	-0.191636	-0.759399	0.0802797	24	3.14159
9	3	BN	-0.724076	0.0666985	-0.621374	-0.0642942	-0.86892	-0.301318	-0.649812	0.102669	-0.533232	0.0451456	-0.924642	-0.163999	24	3.76991
9	4	BN	-0.543641	0.200032	-0.794582	-0.27192	-0.66038	0.00109102	-0.754774	0.20925	-0.574398	-0.223272	-0.659486	0.0165008	24	5.34071
9	5	BN	-0.762802	0.0651262	-0.42958	0.352746	-0.981132	-0.342897	-0.686199	0.0228069	-0.51475	0.219976	-0.772861	-0.231934	24	3.29867
9	6	BN	-0.751525	0.0684796	-0.315107	0.225888	-0.798224	-0.0855774	-0.66283	0.0917393	-0.478825	-0.151623	-0.747112	0.0294438	24	2.35619
9	7	BN	-0.581819	0.237775	-0.647076	0.0418102	-0.796099	0.00510189	-0.605637	0.151881	-0.668577	0.0521718	-0.779846	0.069617	24	5.18363
9	8	BN	-0.828893	-0.286288	-0.662906	0.00521435	-0.69862	-0.133583	-0.717949	-0.0702176	-0.625528	0.116146	-0.635668	0.00604325	24	4.24115
9	9	BN	-0.30467	-0.112205	-0.416298	0.134928	-0.674249	-0.00254863	-0.531704	0.00324496	-0.56329	0.0963646	-0.62588	0.0223795	24	4.39823
9	10	BN	-0.903362	-0.123573	-0.63977	-0.01408	-0.807705	0.0769177	-0.838127	0.0298996	-0.641316	0.011213	-0.738553	0.114637	24	1.88496
9	11	BN	-0.531467	-0.00413928	-0.597993	-0.181369	-0.643747	0.00304992	-0.546638	-0.0151067	-0.636278	-0.122739	-0.645832	-0.0161282	24	4.08407
9	12	BN	-0.669181	0.0902378	-0.575896	0.203599	-0.639082	-0.051366	-0.712652	-0.0893688	-0.627909	-0.00287336	-0.619914	-0.122434	24	1.25664
9	13	BN	-0.589976	-0.0292757	-0.721329	-0.0850064	-0.600704	0.350761	-0.625229	-0.0542356	-0.730245	-0.014953	-0.595744	0.219854	24	0.942478
9	14	BN	-0.717	-0.315209	-0.673402	0.0816109	-0.515138	-0.0909656	-0.688166	-0.133764	-0.655832	0.0815882	-0.568639	0.00102406	24	2.82743
9	15	BN	-0.55044	-0.0777847	-0.399307	-0.0625047	-0.713161	-0.00220561	-0.629066	-0.0891614	-0.546598	-0.123938	-0.77309	0.0112703	24	1.41372
9	16	BN	-0.666386	0.0225532	-0.453058	0.0639904	-0.955761	-0.123535	-0.6392	0.0345471	-0.546722	0.0156058	-0.882609	0.0984789	24	1.72788
9	17	BN	-0.620907	0.0117541	-0.466643	-0.074081	-0.999214	0.272836	-0.627341	-0.0476444	-0.504204	-0.00985038	-0.925265	-0.0699121	24	1.09956
9	18	BN	-0.69142	0.0428919	-0.198055	0.0796901	-0.882117	-0.181349	-0.655298	0.01187	-0.452298	-0.171005	-0.849881	0.0856919	24	2.51327
9	19	BN	-0.635083	-0.106141	-0.65	0	-0.43587	0.192804	-0.653838	-0.0872755	-0.625605	0.00758639	-0.368069	0.039466	24	3.45575
9	20	BN	-1.00561	-0.239862	-0.623329	-0.0276184	-0.463425	0.145768	-0.7692	0.134713	-0.657939	0.00661315	-0.553618	-0.0308509	24	5.02655
9	21	BN	-0.631908	-0.0104456	-0.846374	0.0489614	-0.671482	0.152853	-0.628647	-0.00172413	-0.730874	-0.0364216	-0.70568	0.098324	24	2.67035
9	22	BN	-0.910036	-0.0458514	-0.65	-0.242013	-0.688143	0.0717372	-0.821787	0.120041	-0.79093	-0.0850989	-0.613449	0.0530721	24	3.61283
9	23	BN	-0.955633	-0.076203	-0.439325	-0.0221429	-0.618433	0.0709005	-0.827235	0.0494993	-0.599967	-0.0851063	-0.657651	0.0489363	24	4.86947
9	24	BN	-0.657214	-0.103169	-0.781396	0.0426931	-0.583926	-0.181538	-0.587847	0.0127416	-0.760855	0.161033	-0.565909	-0.0525644	24	2.04204
9	25	BN	-0.397522	0.300892	-0.592658	0.269773	-0.647764	-0.00266461	-0.434307	0.0778632	-0.513461	0.0945012	-0.629899	-0.00338781	24	3.92699
9	26	BN	-0.500569	0.0157058	-0.662326	-0.0877063	-0.466797	-0.293185	-0.426399	0.146359	-0.639288	0.0492508	-0.622197	-0.0491534	24	2.19911
9	27	BN	-0.653416	0.0488521	-0.696002	-0.160427	-0.57869	-0.0642079	-0.602795	0.028702	-0.75892	-0.157261	-0.592872	-0.0729259	24	4.55531
9	28	BN	-0.616153	0.00843888	-0.440794	0.216639	-0.870279	-0.0715729	-0.714488	-0.0137196	-0.608646	0.16432	-0.855467	-0.0880303	24	4.71239
9	29	BN	-0.468577	-0.0319897	-0.60459	0.00158576	-0.416587	-0.438986	-0.523401	-0.037282	-0.617154	-0.00319302	-0.501711	-0.247764	24	1.5708
9	30	BN	-0.606511	0.0598573	-0.65	0.179817	-0.735294	-0.0767994	-0.680069	0.0626974	-0.70214	0.144512	-0.787974	-0.0938654	24	0.785398
9	31	BN	-0.613962	0.0429484	-0.505418	0.27192	-0.357946	-0.117997	-0.591846	0.00696411	-0.469806	0.103974	-0.505258	-0.141686	24	0.942478
9	32	BN	-0.924038	0.0890404	-0.71115	0.115006	-0.680445	0.00759085	-0.826593	0.0172394	-0.692433	0.0837597	-0.648719	0.00723672	24	2.82743
9	33	BN	-0.614628	-0.0971841	-0.624361	0.182429	-0.66314	0.061818	-0.60481	-0.122824	-0.70123	0.123583	-0.700947	0.00387418	24	4.71239
9	34	BN	-0.757224	0.111034	-0.355014	-0.351551	-0.672422	0.0267217	-0.70406	0.018136	-0.460163	-0.13031	-0.618399	-0.029081	24	2.67035
9	35	BN	-0.499172	0.0609384	-0.770053	-0.192125	-0.764538	-0.0772568	-0.515376	-0.0380702	-0.775686	-0.110669	-0.708494	-0.0242362	24	1.72788
9	36	BN	-0.771791	0.0128007	-0.441382	0.0367849	-0.636868	0.0360787	-0.762958	0.0480611	-0.521904	0.00291107	-0.68803	0.0385024	24	2.98451
9	37	BN	-0.444932	0.13832	-0.637945	-0.00695977	-0.891865	0.00844612	-0.568224	0.140122	-0.698311	-0.00655675	-0.877554	-0.0702809	24	3.14159
9	38	BN	-0.664445	0.206573	-0.65	-0.354208	-0.646692	0.00107488	-0.715875	0.111254	-0.640086	-0.216867	-0.684753	-0.0386348	24	0.785398
9	39	BN	-0.663355	-0.0950233	-0.923518	-0.0681957	-0.524349	-0.0132065	-0.654227	-0.0637105	-0.826679	-0.0231065	-0.567252	0.00860312	24	3.29867
9	40	BN	-0.674012	0.00423392	-0.304628	0.357643	-0.656953	-0.0994365	-0.683832	0.059742	-0.330009	0.373149	-0.735301	-0.0911022	24	5.34071
9	41	BN	-0.693687	-0.152355	-0.519876	0.075127	-0.653687	0.0059002	-0.674992	-0.123316	-0.549663	0.0706327	-0.649736	0.0122048	24	1.88496
9	42	BN	-0.668777	0.00915812	-0.421351	-0.154226	-0.586907	-0.056809	-0.644343	0.000583479	-0.487723	-0.0970853	-0.563831	-0.0342397	24	2.51327
9	43	BN	-0.805835	0.121751	-1.09197	-0.178569	-0.360363	-0.141265	-0.689525	0.0822235	-0.89601	-0.0884944	-0.430623	-0.0674815	24	4.86947
9	44	BN	-0.469751	-0.404846	-0.753159	-0.050314	-0.566988	-0.289497	-0.599006	-0.16021	-0.700157	0.0938222	-0.645472	-0.0631759	24	1.5708
9	45	BN	-0.682952	0.234463	-0.385251	0.129127	-0.447738	0.00706315	-0.776045	0.0679748	-0.505997	0.157373	-0.502691	0.0447635	24	4.55531
9	46	BN	-0.568335	-0.384203	-0.629655	-0.144765	-0.574695	0.0187756	-0.657636	-0.153544	-0.68585	0.0780914	-0.639581	0.177047	24	3.45575
9	47	BN	-0.702059	0.0716533	-0.8134	0.0943389	-0.906648	-0.08339	-0.646415	0.0617083	-0.775297	0.107698	-0.801578	-0.0996416	24	5.02655
9	48	BN	-0.547626	-0.163833	-0.6549	-0.00921583	-0.393796	-0.0638789	-0.580213	-0.210396	-0.643364	0.00307889	-0.722483	-0.130454	24	2.19911
9	49	BN	-0.583583	0.00698071	-0.436574	-0.293755	-0.878096	-0.0402195	-0.653266	-0.00765528	-0.570632	-0.184768	-0.862422	-0.0102016	24	1.09956
9	50	BN	-0.9494	-0.172859	-0.681147	0.0280448	-0.752826	0.23095	-0.824549	-0.0334727	-0.685422	0.0608996	-0.744164	0.337135	24	3.76991
9	51	BN	-0.768894	-0.123119	-0.383979	-0.207838	-0.610793	0.0627451	-0.76464	-0.114288	-0.939992	0.121596	-0.622542	0.0477516	24	5.18363
9	52	BN	-0.62214	-0.000972904	-0.51637	0.120321	-0.762021	-0.0875203	-0.612862	-0.0216918	-0.466242	0.00937418	-0.713637	-0.00274114	24	4.08407
9	53	BN	-0.687953	-0.104276	-0.65	0	-0.811013	-0.144977	-0.714157	-0.0824499	-0.673852	0.00372088	-0.837595	-0.0859075	24	1.41372
9	54	BN	-0.815978	-0.017445	-0.674252	-0.0544717	-0.681553	0.0866902	-0.752261	0.0038574	-0.668703	-0.0197221	-0.634882	0.112192	24	2.35619
9	55	BN	-0.295779	-0.115093	-0.348729	0.235378	-0.636502	0.0470743	-0.477115	-0.231375	-0.452215	0.0838134	-0.636073	0.0236527	24	2.04204
9	56	BN	-0.628668	-0.0401192	-1.02454	0.151324	-0.672395	0.0781	-0.656534	0.00360546	-1.02086	0.0876272	-0.715669	0.116475	24	3.92699
9	57	BN	-0.395558	-0.044865	-0.65	0.0703788	-0.361057	-0.299209	-0.571897	0.0174137	-0.771106	-0.0742677	-0.385376	-0.148595	24	1.25664
9	58	BN	-0.628641	0.0479736	-0.67466	-0.116014	-0.634544	0.221029	-0.633146	0.0521917	-0.643865	-0.163185	-0.664625	0.202386	24	3.61283
9	59	BN	-0.902126	-0.347022	-0.581436	0.322567	-0.640639	-0.133863	-0.841995	-0.257724	-0.634682	0.328855	-0.661545	-0.131178	24	4.24115
9	60	BN	-0.661187	-0.0133322	-0.825356	-0.00612355	-0.738859	0.0599364	-0.649548	-0.0217985	-0.761856	-0.0885012	-0.585929	-0.109388	24	4.39823
10	1	BN	-0.629655	0.144765	-0.791378	0.0148594	-0.674142	-0.0139387	-0.66732	0.0802801	-0.723126	0.0193388	-0.684192	-0.0736511	25	2.82743
10	2	BN	-0.611816	0.00401328	-0.736204	-0.137955	-0.733989	0.134411	-0.550709	-0.0658264	-0.723176	-0.0050249	-0.568981	0.110535	25	1.09956
10	3	BN	-0.602823	0.164525	-0.3732	0.135004	-0.669175	-0.052684	-0.670369	0.0913805	-0.407958	0.0989261	-0.518066	-0.0545115	25	5.02655
10	4	BN	-0.943494	-0.229303	-0.339795	-0.0546974	-0.636571	-0.0160036	-0.608928	-0.00945881	-0.326719	-0.126423	-0.433773	0.0863579	25	4.71239
10	5	BN	-0.643148	0.00120814	-0.54736	-0.0801914	-0.75337	0.486318	-0.631332	0.0410375	-0.447814	-0.062593	-0.712154	0.0905635	25	2.35619
10	6	BN	-0.476363	-0.0846883	-0.660279	0.00181247	-0.853208	0.279692	-0.528355	-0.0958444	-0.661635	0.00063627	-0.727162	0.214882	25	4.39823
10	7	BN	-0.783163	-0.183283	-0.666507	0.117451	-0.602244	-0.0657305	-0.81092	-0.0357457	-0.692224	0.052085	-0.629898	-0.0764765	25	3.92699
10	8	BN	-0.630601	-0.0676524	-0.660767	0.15398	-0.707078	-0.199055	-0.654161	0.0348016	-0.765731	0.145283	-0.631572	-0.155431	25	2.04204
10	9	BN	-0.624361	-0.182429	-0.841883	-0.0478417	-0.686479	-0.0377751	-0.497217	-0.123541	-0.729614	-0.169959	-0.640274	-0.0678348	25	4.08407
10	10	BN	-0.252566	0.229458	-0.646524	-0.000121394	-0.901124	-0.0815953	-0.425323	0.123636	-0.642019	0.0185113	-0.893754	0.00999927	25	3.29867
10	11	BN	-0.554028	0.0993823	-0.990163	0.196393	-0.752888	0.0415693	-0.450108	0.0033512	-0.895027	0.0571941	-0.687461	-0.071133	25	2.67035
10	12	BN	-0.765584	-0.137748	-0.65	0	-0.282605	-0.247811	-0.785985	-0.134592	-0.680607	-0.0286404	-0.427687	-0.11127	25	5.18363
10	13	BN	-0.610746	0.0540284	-0.787308	0.308399	-0.42561	-0.0906596	-0.674278	0.0591454	-0.843027	0.144882	-0.392361	0.0498752	25	0.942478
10	14	BN	-0.567622	-0.0205391	-0.70458	-0.122589	-0.59915	0.0813763	-0.552001	-0.0420152	-0.75914	0.1523	-0.538887	0.0679515	25	4.24115
10	15	BN	-0.753004	0.283002	-0.956406	0.36516	-0.65	-0.0313773	-0.584383	0.02331	-0.77009	-0.0926103	-0.775843	-0.255506	25	3.76991
10	16	BN	-0.443939	0.0669532	-1.00232	0.0878422	-0.944381	-0.01028	-0.466518	-0.00933542	-0.877309	0.105844	-0.843511	0.00957001	25	4.86947
10	17	BN	-0.593069	0.0678472	-0.742954	0.0453369	-0.575924	-0.0666985	-0.561169	0.063028	-0.727572	-0.001364	-0.557719	-0.0491537	25	0.785398
10	18	BN	-0.979572	0.0115089	-0.498045	-0.0877312	-0.633624	0.0307996	-0.824437	-0.0140363	-0.499061	-0.107834	-0.584588	-0.0332963	25	1.41372
10	19	BN	-0.707889	-0.411902	-0.671332	-0.0401192	-0.474048	0.158428	-0.808829	-0.168134	-0.69707	0.0313535	-0.478008	0.145317	25	3.45575
10	20	BN	-0.642624	-0.0118044	-0.767143	-0.047329	-0.448624	-0.378734	-0.615591	-0.092052	-0.710238	-0.0789532	-0.423715	-0.460665	25	1.88496
10	21	BN	-0.537822	-0.251956	-0.686393	0.0327683	-0.621822	0.40297	-0.416008	-0.321616	-0.708849	0.0210417	-0.459849	0.39678	25	5.34071
10	22	BN	-0.785047	-0.065867	-0.723812	0.0239829	-0.590092	0.281844	-0.770799	0.0126104	-0.666975	0.0842278	-0.552726	0.353419	25	1.72788
10	23	BN	-0.745153	0.0641813	-0.668023	-0.257738	-0.553499	0.0753948	-0.726357	-0.0175889	-0.985971	-0.0297408	-0.587959	0.0986285	25	1.25664
10	24	BN	-0.565399	-0.23244	-0.279038	0.0924911	-0.625748	0.0544717	-0.733106	-0.321416	-0.355154	-0.30958	-0.636623	0.0901702	25	2.19911
10	25	BN	-0.576356	-0.346468	-0.624695	0.0695257	-0.461437	0.00658476	-0.361578	-0.279901	-0.624514	0.105734	-0.384569	0.133842	25	2.51327
10	26	BN	-0.419654	-0.0242103	-0.668119	-0.0163149	-0.573518	0.0515877	-0.47325	-0.0394122	-0.639788	0.0795834	-0.532445	0.180344	25	3.61283
10	27	BN	-0.496086	-0.159383	-0.694043	-0.207207	-0.381905	-0.0871093	-0.54245	-0.28304	-0.623209	-0.347672	-0.366789	-0.178902	25	3.14159
10	28	BN	-0.647076	-0.0418102	-0.728351	0.147357	-0.724382	0.259402	-0.605387	-0.0849659	-0.676448	0.0903276	-0.772782	0.176118	25	4.55531
10	29	BN	-0.825614	0.181854	-0.65	0.202385	-0.712239	-0.0109744	-0.736882	0.166266	-0.560296	0.129497	-0.628775	-0.123524	25	1.5708
10	30	BN	-0.738859	-0.0599364	-0.903937	0.198397	-0.633863	0.00651961	-0.727211	-0.0681586	-0.777689	0.0946909	-0.627258	0.0145688	25	2.98451
10	31	BN	-0.65	-0.363101	-0.703718	-0.252721	-0.661931	0.032779	-0.68475	-0.275573	-0.673109	-0.169881	-0.61626	0.0674151	25	2.51327
10	32	BN	-0.615318	-0.495971	-0.515138	-0.0909656	-0.670717	-0.0186536	-0.494896	-0.380336	-0.546885	-0.044626	-0.655288	-0.0152742	25	1.5708
10	33	BN	-0.516837	0.183283	-0.591024	-0.0610718	-0.707856	-0.014425	-0.482914	0.259447	-0.522448	-0.0520545	-0.651668	-0.0731291	25	3.45575
10	34	BN	-0.456929	0.00674219	-0.295521	0.143219	-0.641458	0.122163	-0.374216	-0.0338282	-0.338908	0.178499	-0.55142	-0.0169437	25	3.76991
10	35	BN	-0.405875	0.140946	-0.582119	0.152464	-0.704208	-0.148936	-0.348663	0.108184	-0.536967	0.145503	-0.725448	-0.168173	25	4.55531
10	36	BN	-0.640073	0.00322539	-0.781805	0.0532528	-0.87042	-0.352746	-0.667039	0.0075973	-0.801233	0.0205186	-0.614453	-0.195385	25	1.88496
10	37	BN	-0.391021	-0.126313	-0.663714	-0.0107149	-0.95342	0.147988	-0.393567	-0.0332452	-0.65305	0.0190047	-0.900548	0.0729406	25	1.09956
10	38	BN	-0.627715	-0.104842	-0.494437	-0.185392	-0.727185	-0.00811248	-0.574546	-0.093616	-0.478572	-0.218018	-0.678671	0.0439054	25	5.34071
10	39	BN	-0.65	0	-0.80351	0.0161345	-0.781067	0.135723	-0.651199	-0.0140535	-0.760684	-0.131036	-0.788722	0.00890707	25	4.71239
10	40	BN	-0.650723	0.00340239	-0.739565	0.0517106	-0.82702	0.243647	-0.64131	-0.0158676	-0.702617	0.0561014	-0.744058	0.222936	25	2.35619
10	41	BN	-0.740852	0.0160197	-0.65	0.476683	-0.942895	-0.0951673	-0.694555	0.0164414	-0.807267	0.171702	-0.759838	-0.271037	25	0.942478
10	42	BN	-0.724382	0.259402	-0.587002	0.118483	-0.664512	-0.0150279	-0.811391	0.177815	-0.541184	0.188416	-0.641898	0.0539983	25	1.25664
10	43	BN	-0.836658	0.419242	-0.567535	-0.0742521	-0.389964	0.0458514	-0.880481	0.000623266	-0.582331	-0.0663253	-0.495294	0.178199	25	4.08407
10	44	BN	-0.656953	-0.0994365	-0.248259	0.0422247	-0.757248	0.171633	-0.61157	-0.116125	-0.324638	0.0448099	-0.802858	0.11999	25	0.785398
10	45	BN	-0.532044	-0.0123977	-0.660969	0.00856973	-0.569021	0.222488	-0.473175	-0.0883877	-0.684558	-0.00484034	-0.385239	0.172979	25	4.24115
10	46	BN	-1.07243	-0.0744851	-0.685902	-0.125207	-0.56103	-0.0359462	-0.893828	-0.100458	-0.638104	0.0378849	-0.425688	-0.132028	25	4.39823
10	47	BN	-0.671973	0.314223	-0.642197	-0.0555195	-0.622172	0.0445341	-0.926931	0.176495	-0.647582	-0.029677	-0.672252	0.0879628	25	5.02655
10	48	BN	-0.522884	0.151491	-0.631881	0.0163149	-0.74012	-0.202413	-0.498222	0.166709	-0.69278	0.0561115	-0.9019	-0.133943	25	3.29867
10	49	BN	-0.758283	-0.149038	-0.68935	-0.0227189	-0.812305	0.305251	-0.776215	-0.0958587	-0.68757	0.058777	-0.798703	0.254505	25	1.41372
10	50	BN	-0.877221	-0.110823	-0.771195	-0.0817474	-0.309837	-0.196393	-0.704001	0.0293956	-0.598089	-0.148259	-0.100576	-0.230772	25	2.67035
10	51	BN	-0.641351	0.0301618	-0.432666	0.1698	-0.495181	-0.291173	-0.705902	0.0238238	-0.469504	0.162823	-0.402435	-0.147143	25	2.98451
10	52	BN	-0.638693	0.0804567	-0.506152	0.148959	-0.621374	-0.0642942	-0.671011	0.0584703	-0.546417	0.204335	-0.552618	-0.189555	25	3.92699
10	53	BN	-0.716742	-0.00233069	-0.483071	-0.130419	-0.993687	0.0856908	-0.707898	0.0201447	-0.48056	-0.203581	-0.852565	0.172384	25	5.18363
10	54	BN	-0.684425	-0.24495	-0.656617	0.00214995	-0.756417	-0.0429955	-0.610465	-0.141394	-0.535059	0.0655428	-0.674553	-0.0351282	25	2.82743
10	55	BN	-0.515946	0.0334234	-0.610793	-0.0627451	-1.02222	0.0129983	-0.525295	0.162021	-0.579586	0.012732	-0.868093	-0.0279415	25	3.61283
10	56	BN	-0.69158	-0.0782012	-0.678532	0.0256907	-0.478984	-0.0555666	-0.606652	-0.0824542	-0.718871	-0.0144537	-0.455635	0.145899	25	1.72788
10	57	BN	-0.762785	-0.134412	-0.628385	-0.0593877	-0.455263	0.0949797	-0.867327	-0.143763	-0.719987	0.00142176	-0.568242	0.126767	25	3.14159
10	58	BN	-0.636502	-0.0470743	-0.525576	-0.0219393	-0.382842	0.1802	-0.607666	-0.0758679	-0.45358	-0.0905862	-0.417698	0.118303	25	2.04204
10	59	BN	-0.499838	-0.00524379	-1.0174	0.247811	-0.798879	0.177427	-0.394237	-0.0864148	-0.92465	0.0763098	-0.702137	0.0593068	25	4.86947
10	60	BN	-0.609333	-0.0101395	-0.549398	-0.138467	-0.690995	0.291694	-0.677197	-0.0974501	-0.520136	-0.249092	-0.971321	0.114082	25	2.19911
11	1	BN	-0.631872	-0.128985	-0.914749	0.129127	-0.563535	0.23756	-0.601925	-0.173146	-0.70632	0.134896	-0.509422	0.042474	28	1.5708
11	2	BN	-0.632348	0.0830445	-0.83745	0.0467366	-0.288614	0.0901038	-0.584954	0.121896	-0.853785	0.096326	-0.367412	-0.00511858	28	3.76991
11	3	BN	-0.798879	0.177427	-0.676449	-0.09224	-0.787401	0.0144414	-0.762214	0.111448	-0.561957	0.115983	-0.808223	-0.0325109	28	3.92699
11	4	BN	-0.821675	0.115796	-0.645239	-0.0130801	-0.435013	-0.0536022	-0.781513	-0.0133196	-0.639463	-0.0164821	-0.464857	0.000565254	28	2.19911
11	5	BN	-0.492295	-0.0769177	-0.674679	-0.0294116	-0.865478	-0.0226477	-0.54421	-0.0297316	-0.673642	-0.0305426	-0.818892	-0.0391673	28	4.71239
11	6	BN	-0.817785	-0.113172	-0.633448	-0.0053781	-0.90821	-0.00901689	-0.747411	-0.108591	-0.631405	-0.00696094	-0.793606	-0.0116506	28	1.41372
11	7	BN	-0.512958	0.477922	-0.692861	0.304971	-0.873108	-0.03934	-0.663523	0.23347	-0.788671	0.0630324	-0.630871	-0.202659	28	2.82743
11	8	BN	-0.623741	0.186842	-0.670724	0.0975011	-0.734601	0.23244	-0.598716	0.122068	-0.729449	0.0804435	-0.670656	0.189013	28	1.72788
11	9	BN	-0.979572	0.0115089	-0.568503	0.0636724	-0.676268	-0.123582	-0.832879	0.0832229	-0.514993	-0.0703266	-0.720969	-0.150273	28	1.88496
11	10	BN	-0.65	0	-0.478949	-0.00597322	-0.583292	-0.232638	-0.665858	0.0147026	-0.550576	0.0108592	-0.582298	-0.12137	28	3.29867
11	11	BN	-0.514726	0.254413	-0.525581	-0.0502685	-0.894125	0.140946	-0.458705	0.0146727	-0.730471	-0.102641	-0.785555	0.0639017	28	2.35619
11	12	BN	-0.641775	-0.00642601	-0.41115	-0.1379	-0.410521	0.215628	-0.659783	-0.00403634	-0.533109	-0.10824	-0.522107	0.0865608	28	3.61283
11	13	BN	-0.339795	-0.0546974	-0.715768	0.0115967	-0.499998	0.0731608	-0.561452	-0.0807552	-0.724195	0.0044574	-0.592544	0.0880527	28	4.55531
11	14	BN	-0.674142	-0.0139387	-0.426279	0.150901	-0.601759	-0.108352	-0.654756	0.0230933	-0.537499	0.151049	-0.611758	-0.0766515	28	2.67035
11	15	BN	-0.669784	-0.140773	-0.61065	0.0227189	-0.495738	0.00538693	-0.658237	-0.0507592	-0.572215	0.0720631	-0.513788	-0.0504105	28	1.25664
11	16	BN	-0.622601	0.391829	-0.650959	0.00334365	-0.409844	0.248689	-0.636101	0.238305	-0.665766	-0.00260158	-0.379559	0.187634	28	3.45575
11	17	BN	-0.679015	-0.414937	-0.920684	-0.132022	-0.703913	-0.0558282	-0.815422	-0.189946	-0.882561	0.0380265	-0.664471	0.0419226	28	2.98451
11	18	BN	-0.525486	0.171379	-0.657741	0.110698	-0.638653	-0.162277	-0.556065	0.12426	-0.705652	0.146295	-0.631481	-0.103707	28	5.34071
11	19	BN	-0.594715	0.0223366	-0.702302	0.0470926	-1.07147	0.136944	-0.642999	0.0114443	-0.710096	0.011722	-0.925292	0.0528063	28	4.08407
11	20	BN	-0.60352	-0.0313512	-1.0662	-0.103771	-0.754375	0.108084	0.0206794	0.736756	-0.19664	1.06181	0.178461	0.93096	28	4.86947
11	21	BN	-0.611857	-0.0717372	-0.571283	0.0938109	-0.658497	0.0190851	-0.759014	-0.0689464	-0.737022	0.0386159	-0.647945	-0.00365805	28	4.24115
11	22	BN	-0.387399	-0.0276005	-0.601773	0.00850379	-0.65	0.146188	-0.424178	-0.0465525	-0.637095	-0.0129069	-0.555471	0.0570674	28	1.09956
11	23	BN	-0.61651	-0.0535958	-0.433004	-0.258605	-0.736487	0.162658	-0.60218	-0.0328122	-0.46906	-0.124101	-0.607414	0.111997	28	2.51327
11	24	BN	-0.627715	-0.104842	-0.615308	0.00364623	-0.816291	-0.312748	-0.671641	-0.0847276	-0.709628	0.0113589	-0.781906	-0.255271	28	2.04204
11	25	BN	-0.67221	0.0355437	-0.680094	-0.0675911	-0.936128	-0.223548	-0.639938	0.0423737	-0.647852	-0.0484321	-0.857818	0.0110937	28	4.39823
11	26	BN	-0.653687	-0.0059002	-0.286394	0.118143	-0.36939	-0.29058	-0.651268	-0.0144589	-0.404514	0.155634	-0.404488	-0.16743	28	0.785398
11	27	BN	-0.679093	-0.0117541	-0.789168	0.191549	-0.456116	0.435472	-0.659632	0.0104946	-0.611311	0.198754	-0.375438	0.371829	28	3.14159
11	28	BN	-0.65	-0.0885683	-0.69869	0.0196719	-0.533761	-0.159989	-0.611716	-0.0809549	-0.684919	-0.0144627	-0.525919	-0.150905	28	5.02655
11	29	BN	-0.589179	0.0973347	-0.774896	0.0975791	-0.673189	-0.00753451	-0.607737	0.137194	-0.753328	0.131094	-0.65306	0.00498475	28	5.18363
11	30	BN	-0.51637	-0.120321	-0.718558	-0.0617298	-0.806959	-0.431241	-0.650127	0.00423943	-0.847015	0.0241122	-0.860661	-0.293491	28	0.942478
11	31	BN	-0.811013	-0.144977	-0.771296	0.228125	-0.632348	0.0830445	-0.893955	-0.25659	-1.00166	0.140389	-0.762197	0.0121622	28	0.785398
11	32	BN	-0.665803	0.225998	-0.7186	-0.0277163	-0.357105	-0.0951673	-0.430102	0.00260286	-0.643344	0.018982	-0.327148	-0.23736	28	2.04204
11	33	BN	-0.608086	-0.298233	-0.676513	0.00861457	-0.554568	-0.0100303	-0.345668	-0.222124	-0.847925	0.0221067	-0.626878	0.000465264	28	5.02655
11	34	BN	-0.623456	-0.0729298	-0.659615	0.0335314	-0.741376	0.108898	-0.621874	-0.102946	-0.667486	0.0177604	-0.747418	0.105013	28	4.24115
11	35	BN	-0.70959	-0.00208094	-0.880346	-0.0242103	-1.0174	-0.247811	-0.66246	-0.0150805	-0.803744	-0.0953849	-0.836917	-0.320111	28	2.51327
11	36	BN	-0.749451	-0.18704	-0.633118	0.241423	-0.662921	0.0206773	-0.750005	-0.154893	-0.534372	0.210617	-0.648209	0.019444	28	3.45575
11	37	BN	-0.711501	-0.168973	-0.361057	0.299209	-0.791894	0.0957086	-0.631533	-0.196239	-0.426571	0.306365	-0.887985	-0.0571879	28	0.942478
11	38	BN	-0.719023	-0.11046	-1.00303	0.172186	-0.65	0	-0.768239	-0.149367	-0.935368	0.300955	-0.666234	-0.00108334	28	1.72788
11	39	BN	-0.542752	-0.171633	-0.724382	-0.259402	-0.737739	-0.028508	-0.64343	-0.190558	-0.816824	-0.131556	-0.697556	-0.0067614	28	1.25664
11	40	BN	-0.64483	-0.0046554	-0.801955	-0.0877312	-0.470666	0.103539	-0.659663	0.00314225	-0.80025	-0.108373	-0.559249	0.179348	28	4.71239
11	41	BN	-0.575591	-0.139942	-0.684699	0.163245	-0.700954	0.0127042	-0.551729	-0.125093	-0.659943	0.119249	-0.666302	-0.00138172	28	2.98451
11	42	BN	-0.743463	-0.073021	-0.491002	-0.189486	-0.763002	0.117017	-0.704331	-0.130123	-0.431392	0.120508	-0.758237	0.0659684	28	1.88496
11	43	BN	-0.859486	0.188622	-0.513097	0.123268	-0.646874	0.00152483	-0.738049	0.109886	-0.775463	-0.182697	-0.649906	-0.00950403	28	2.82743
11	44	BN	-1.0755	0.171913	-0.636286	0.0107149	-0.690995	0.291694	-0.946864	-0.0310453	-0.655717	0.00289245	-0.923519	0.265765	28	2.67035
11	45	BN	-0.400463	-0.14407	-0.583048	0.107145	-0.648063	0.0137841	-0.379616	-0.200203	-0.542893	0.140088	-0.652685	0.0143748	28	1.5708
11	46	BN	-0.700391	-0.0245773	-0.426211	0.420886	-0.227574	-0.0744851	-0.65352	0.00295226	-0.377614	0.308355	-0.301045	-0.146084	28	5.34071
11	47	BN	-0.525821	0.147991	-0.295521	0.143219	-0.748165	-0.0173091	-0.588166	0.0680486	-0.311036	0.145338	-0.70215	-0.12637	28	3.92699
11	48	BN	-0.594635	0.0373445	-0.389964	0.0458514	-0.538751	-0.0750381	-0.530522	-0.0275873	-0.359435	0.17377	-0.398552	-0.094224	28	4.39823
11	49	BN	-0.66228	0.0169014	-0.343521	0.0995809	-0.553698	-0.216298	-0.650733	-0.00397167	-0.510116	0.0881832	-0.474526	-0.202077	28	2.19911
11	50	BN	-0.42092	-0.237219	-0.9494	0.172859	-0.665616	0.0350748	-0.387884	0.217394	-0.859059	-0.254768	-0.615545	-0.0337081	28	3.61283
11	51	BN	-0.737444	0.0683187	-0.65	0.363101	-0.651453	-0.010336	-0.798896	0.00156703	-0.456526	0.333559	-0.665053	0.00554304	28	4.86947
11	52	BN	-0.841883	-0.0478417	-0.65	-0.103421	-0.691683	0.00438103	-0.762639	-0.0180708	-0.711602	-0.243653	-0.577633	-0.0199806	28	1.09956
11	53	BN	-0.786059	0.0239908	-0.429645	0.0231602	-0.588886	0.137264	-0.774083	-0.0282178	-0.524856	0.0785191	-0.595918	0.191423	28	5.18363
11	54	BN	-0.699999	0.137372	-0.579664	0.00245618	-0.54663	-0.486318	-0.593304	0.126358	-0.545117	0.0239101	-0.397534	-0.393957	28	3.29867
11	55	BN	-0.618364	0.110329	-0.669239	-0.275129	-0.731198	0.00283549	-0.659409	0.113297	-0.661986	-0.272196	-0.746346	-0.00674579	28	3.76991
11	56	BN	-0.33164	-0.155275	-0.415602	-0.0947029	-0.835147	-0.254832	-0.418147	-0.21737	-0.501205	-0.125929	-0.848331	-0.105262	28	4.55531
11	57	BN	-0.631557	0.0253848	-0.668414	-0.0866329	-0.322443	-0.0816692	-0.693143	0.0712457	-0.662942	-0.0538451	-0.3467	-0.140494	28	3.14159
11	58	BN	-0.50132	-0.116162	-0.608116	0.115076	-0.646584	-0.0488521	-0.666114	-0.161746	-0.508543	0.074864	-0.634201	-0.0256311	28	2.35619
11	59	BN	-0.586839	-0.00220561	-0.718896	-0.0821075	-0.538655	-0.388305	-0.382017	0.267669	-0.642497	0.106037	-0.629069	-0.0738021	28	4.08407
11	60	BN	-0.288614	0.0901038	-0.559272	-0.124876	-0.681564	-0.0326853	-0.431639	-0.0719591	-0.557144	-0.101451	-0.546176	0.123915	28	1.41372
12	1	BN	-0.815692	-0.228055	-0.65	0	-0.531467	0.00413928	-0.308301	-0.703571	0.307275	-0.610295	0.00805907	-0.394495	29	4.39823
12	2	BN	-0.949514	-0.0314802	-0.594715	0.0223366	-0.670911	0.148792	0.337435	0.354576	0.512786	0.397451	0.632889	0.745802	29	2.35619
12	3	BN	-0.778098	-0.0517548	-0.580977	0.11046	-0.697558	0.0566779	-0.405354	-0.572647	-0.247373	-0.499539	-0.218921	-0.670775	29	5.02655
12	4	BN	-0.777967	-0.0863145	-0.447528	-0.241296	-0.679842	-0.00969611	0.306407	-0.336496	0.48457	-0.445178	0.47663	-0.10606	29	4.24115
12	5	BN	-0.707676	-0.0519314	-0.723426	0.0495268	-0.610816	-0.13665	-0.185467	-0.592056	0.148396	-0.523541	0.0435713	-0.694291	29	4.71239
12	6	BN	-0.629223	0.00218373	-0.236329	-0.0434786	-0.744499	-0.0166628	-0.420459	0.604202	-0.308171	0.704962	-0.485339	0.466532	29	0.942478
12	7	BN	-0.585976	0.0500209	-0.528704	0.228125	-0.737444	-0.0683187	-0.393357	-0.174307	-0.691062	0.18071	-0.716706	-0.136287	29	1.09956
12	8	BN	-0.434552	-0.4052	-0.873108	0.03934	-0.5399	-0.114012	-0.59492	-0.125079	-0.489164	0.190103	-0.50317	0.030905	29	3.76991
12	9	BN	-0.855544	0.0512478	-0.747217	-0.182838	-0.567083	-0.0404414	-0.821627	-0.0298081	-0.731184	-0.218997	-0.617181	0.137805	29	5.34071
12	10	BN	-0.542752	-0.171633	-0.650243	0.00346992	-0.514457	-0.054763	-0.435995	-0.238228	-0.574793	-0.0638459	-0.381328	-0.0755732	29	5.18363
12	11	BN	-0.672422	-0.0267217	-0.439771	0.052416	-0.30467	0.112205	-0.624274	0.0290924	-0.293597	0.0398398	-0.152934	0.0740197	29	4.86947
12	12	BN	-0.906648	0.08339	-0.57507	-0.168295	-0.669175	-0.052684	-0.778841	0.202667	-0.57121	-0.0374349	-0.694031	0.00628197	29	1.41372
12	13	BN	-0.374368	-0.00962529	-0.405799	0.164716	-0.645341	0.0666201	-0.437077	-0.181064	-0.465355	0.048815	-0.643447	0.0416517	29	3.92699
12	14	BN	-0.622478	0.195832	-0.496086	0.159383	-0.599683	-0.236724	-0.592659	0.110137	-0.339474	-0.0201798	-0.518331	-0.170873	29	2.19911
12	15	BN	-0.66314	-0.061818	-0.771886	-0.126217	-0.419126	0.317771	-0.580476	0.0433847	-0.379304	-0.194918	-0.472378	0.0697126	29	3.29867
12	16	BN	-0.398876	-0.0815953	-0.821051	-0.00597322	-0.625321	0.0294116	-0.54933	-0.105285	-0.855421	0.0530894	-0.654082	0.0102422	29	0.785398
12	17	BN	-0.681564	0.0326853	-0.573143	0.0692023	-0.770609	-0.0588251	-0.628711	-0.023765	-0.527899	-0.0815584	-0.73615	0.0083929	29	2.98451
12	18	BN	-0.874735	-0.0560327	-0.651701	-0.0243228	-0.781079	-0.209771	-0.636203	-0.0169977	-0.468649	-0.00352874	-0.532732	-0.0943904	29	1.72788
12	19	BN	-0.522615	-0.349988	-0.903937	0.198397	-0.660918	0.051366	-0.511569	-0.15496	-0.764644	0.0717732	-0.637144	-0.00452875	29	1.25664
12	20	BN	-0.640619	0.00457553	-0.98738	0.0117816	-0.742824	-0.0535919	-0.606148	-0.0357365	-0.818028	0.18224	-0.690529	-0.124088	29	3.45575
12	21	BN	-0.540584	0.0631716	-0.676887	-0.191309	-0.639818	0.0479012	-0.464963	0.108904	-0.709644	-0.0364831	-0.335256	0.0220655	29	4.08407
12	22	BN	-0.65	-0.236767	-0.620963	0.0797797	-1.00448	0.143219	-0.594406	-0.111227	-0.53811	0.131294	-0.673257	-0.00676169	29	3.61283
12	23	BN	-0.772151	-0.425992	-0.65	0.0139195	-0.559556	-0.0706625	-0.770159	-0.191509	-0.812099	0.028759	-0.568207	0.0433477	29	2.67035
12	24	BN	-0.219427	-0.248591	-0.667047	-0.0382888	-0.877305	0.363764	-0.439435	-0.247689	-0.651293	-0.00504408	-0.712293	0.370773	29	2.04204
12	25	BN	-0.607139	-0.304971	-0.843884	0.435472	-0.956754	0.177104	-0.553092	-0.147522	-0.76354	0.19772	-0.92045	0.0699228	29	4.55531
12	26	BN	-0.621374	0.0642942	-0.741007	0.0819427	-0.366237	-0.0500351	-0.586286	0.0657121	-0.724009	0.0267995	-0.514307	-0.207512	29	3.14159
12	27	BN	-0.559102	0.316998	-0.837644	0.0197222	-0.551835	0.0173091	-0.460804	0.0876762	-0.819405	0.0562292	-0.738617	-0.135229	29	2.51327
12	28	BN	-0.551903	-0.135019	-0.699564	0.172851	-0.655952	0.0163543	-0.44029	-0.234015	-0.640257	0.123936	-0.538592	-0.105292	29	1.88496
12	29	BN	-0.363387	-0.193323	-0.656253	0.00304992	-0.492159	-0.0393542	-0.449457	-0.0889648	-0.688885	0.0601491	-0.582233	0.0757791	29	2.82743
12	30	BN	-0.349804	-0.270298	-0.798596	0.204525	-0.648055	-0.0278094	-0.428697	-0.0575488	-0.736304	0.106795	-0.615442	0.0133084	29	1.5708
12	31	BN	-0.67221	-0.0355437	-0.588661	0.0413734	-0.979331	-0.296531	-0.607022	-0.0746634	-0.51948	0.0111057	-0.791031	-0.216672	29	2.04204
12	32	BN	-0.787373	0.142254	-0.956479	0.0995809	-0.627159	-0.0627553	-0.74361	0.17052	-0.757776	-0.209322	-0.651316	0.00530569	29	1.09956
12	33	BN	-0.656953	-0.000242809	-0.693596	0.0979172	-0.397348	0.00882281	-0.604807	0.00502638	-0.637198	0.0503609	-0.390612	0.139299	29	2.98451
12	34	BN	-0.460355	0.35667	-0.659039	-0.00521879	-0.664393	0.102415	-0.42279	0.0609884	-0.659443	0.0220609	-0.596757	0.153116	29	5.18363
12	35	BN	-0.611919	0.132806	-0.65	0.354208	-0.423588	-0.00790648	-0.596126	-0.00895402	-0.473563	0.121263	-0.408179	-0.133736	29	3.14159
12	36	BN	-0.47298	0.243647	-0.735069	-0.0880914	-0.318868	0.342897	-0.474588	0.159688	-0.629428	-0.0724305	-0.314237	0.25802	29	4.55531
12	37	BN	-0.628518	-0.152853	-0.660182	-0.0479012	-0.711243	0.288123	-0.5248	-0.221658	-0.557304	-0.0702079	-0.557368	0.101509	29	3.92699
12	38	BN	-0.680867	-0.0424844	-1.12285	-0.153638	-0.824855	-0.328854	-0.616381	0.0166482	-0.773682	0.168609	-0.756311	-0.172982	29	0.785398
12	39	BN	-0.953289	-0.0534781	-0.685806	0.0279743	-0.722452	-0.199061	-0.877499	-0.0899711	-0.627524	0.0396882	-0.52127	-0.0871109	29	2.51327
12	40	BN	-0.732378	-0.0205391	-0.633373	0.0266094	-0.522807	0.114525	-0.707969	-0.0206814	-0.600987	0.00776738	-0.526063	0.066582	29	1.5708
12	41	BN	-0.820807	-0.0690106	-0.401784	0.193927	-0.647567	-0.0347977	-0.817953	-0.122022	-0.458759	0.138791	-0.635367	-0.00602444	29	4.24115
12	42	BN	-0.69158	0.0782012	-0.666507	-0.117451	-0.588678	0.0152892	-0.705084	0.169918	-0.688766	-0.173305	-0.648245	0.0384954	29	5.02655
12	43	BN	-0.470879	-0.0723697	-0.629606	0.0560308	-0.946398	0.144563	-0.439055	-0.182225	-0.678434	0.0986159	-0.906597	0.29706	29	2.35619
12	44	BN	-0.702007	-0.181369	-0.429721	0.0715729	-0.361057	-0.299209	-0.631197	-0.166566	-0.419041	0.130735	-0.479903	-0.0752952	29	1.25664
12	45	BN	-0.824598	-0.136411	-0.934118	0.255821	-0.65	0	-0.604613	-0.0323138	-0.762927	0.07646	-0.548948	0.106387	29	0.942478
12	46	BN	-0.621374	-0.0642942	-0.339271	0.151553	-0.620444	0.13905	-0.671797	-0.0401794	-0.352483	0.241101	-0.572206	0.156475	29	1.88496
12	47	BN	-0.488987	-0.144977	-0.322443	-0.0816692	-0.409313	0.0252972	-0.507507	-0.123355	-0.208047	-0.0925654	-0.374221	-0.00344625	29	1.41372
12	48	BN	-0.649029	0.0138856	-0.62558	0.173755	-0.366237	-0.0500351	-0.595664	-0.0252558	-0.554903	0.276882	-0.416595	-0.0550796	29	4.39823
12	49	BN	-0.65	-0.236767	-0.582788	0.0388051	-0.91184	0.065284	-0.421628	-0.194229	-0.424561	-0.0319988	-0.619589	0.0595817	29	3.29867
12	50	BN	-0.742198	0.00321961	-0.690543	-0.0910616	-0.831903	-0.0887199	-0.78857	-0.0667381	-0.661171	-0.0843039	-0.938105	-0.241108	29	3.61283
12	51	BN	-0.634546	-0.0538933	-0.768233	0.412326	-0.716952	0.107145	-0.569746	-0.148551	-0.641558	0.19862	-0.587463	-0.00306924	29	2.19911
12	52	BN	-0.572729	-0.0251068	-0.763031	0.0199305	-0.545436	-0.124615	-0.578052	0.0603875	-0.868758	0.019892	-0.520693	-0.0499268	29	4.71239
12	53	BN	-0.807626	-0.0165672	-0.626889	-0.0155888	-0.508302	-0.110706	-0.801714	0.053151	-0.655951	-0.000409507	-0.511147	-0.0941284	29	2.67035
12	54	BN	-0.441855	-0.333101	-0.744329	0.259168	-0.656694	0.0957234	-0.50253	-0.22743	-0.723632	0.183728	-0.551664	0.0530298	29	2.82743
12	55	BN	-0.61876	-0.146971	-0.526037	-0.23314	-0.634384	0.0350748	-0.670511	0.0110996	-0.609775	-0.150552	-0.684956	0.150517	29	4.86947
12	56	BN	-0.517849	0.0233019	-0.667309	0.0018192	-0.986662	0.13602	-0.548061	-0.0426235	-0.664916	0.0169866	-0.820554	-0.0619203	29	5.34071
12	57	BN	-0.741997	-0.0620525	-0.652236	-0.00266461	-0.514457	0.054763	-0.310151	-0.0772656	-0.641477	0.0713851	-0.487053	-0.0054902	29	3.76991
12	58	BN	-0.520461	-0.0136151	-0.78836	0.0933251	-0.651701	-0.0243228	-0.564606	0.1599	-0.766641	0.00595295	-0.633222	0.00658892	29	4.08407
12	59	BN	-0.483925	0.197921	-0.66228	0.0169014	-0.252566	-0.229458	-0.421966	0.148576	-0.633165	-0.0178563	-0.565712	-0.197029	29	3.45575
12	60	BN	-0.396638	-0.123573	-0.829334	0.103539	-0.504607	-0.200116	-0.440857	-0.125047	-0.597541	0.118837	-0.576006	-0.179668	29	1.72788
13	1	BD	-0.469988	0.186408	-0.859688	0.217138	-0.212244	-0.142236	0.177966	0.222099	0.180194	0.243134	0.182704	0.217711	18	3.76991
13	2	BD	-0.374757	0.111205	-1.02406	0.0659573	-0.622227	-0.397172	0.319274	0.832444	-0.240281	0.646838	-0.00481321	0.225963	18	3.14159
13	3	BD	-0.869158	0.261182	-0.706466	0.401779	-0.994262	0.268967	0.111069	-0.891808	-0.203655	-0.404473	-0.207393	-0.690083	18	1.5708
13	4	BD	-0.750647	0.276526	-0.771518	0.423784	-0.877017	-0.153125	-0.594813	-0.263951	-0.84393	0.133305	-0.834171	-0.0985321	18	0.942478
13	5	BD	-0.39896	-0.401749	-0.315352	0.0116862	-0.845953	0.113133	0.24356	0.787339	-0.133084	0.329056	-0.250596	0.70103	18	3.61283
13	6	BD	-0.765183	0.258705	-0.80309	-0.244996	-0.481491	0.269671	-0.93416	0.1031	-0.627989	-0.189436	-0.457233	0.0218389	18	4.86947
13	7	BD	-0.960657	0.0774554	-0.319206	-0.297848	-0.282469	0.119418	-0.0620836	-0.983076	-0.201734	-0.424974	0.207098	-0.538691	18	3.45575
13	8	BD	-0.518901	-0.294454	-0.478451	0.204444	-0.222687	-0.246709	-0.338823	0.305661	-0.0107351	0.930427	0.0849998	0.365144	18	4.39823
13	9	BD	-0.601708	0.343612	-0.674905	-0.356164	-0.911684	0.0275041	-0.415171	0.128657	-0.62566	-0.322995	-0.965909	-0.0769564	18	2.19911
13	10	BD	-0.766362	-0.261353	-0.759075	-0.38039	-0.667458	0.249664	-0.781783	0.230509	-0.645113	-0.28497	-0.573781	0.270004	18	4.08407
13	11	BD	-0.825318	-0.329725	-0.585646	-0.22443	-0.84154	-0.077387	-0.364767	0.101079	-0.472494	-0.107034	-0.535573	0.240375	18	1.09956
13	12	BD	-0.840268	0.304493	-0.42546	0.309053	-0.622725	0.390054	-0.807559	0.176279	-0.37017	0.182259	-0.459916	0.258417	18	2.51327
13	13	BD	-0.96058	-0.100914	-0.363506	-0.115751	-1.06086	0.0143474	-0.737474	-0.140175	-0.459675	-0.0870892	-0.873641	-0.0457439	18	4.55531
13	14	BD	-0.593164	-0.404406	-0.252984	0.0700047	-0.73178	0.384747	-0.435144	-0.232212	-0.921929	0.0969309	-0.674457	0.367651	18	4.24115
13	15	BD	-0.95224	-0.174498	-0.964057	-0.0330087	-1.06192	0.133841	-0.379895	-0.211735	-0.269501	-0.0654742	-0.56371	0.111486	18	4.71239
13	16	BD	-0.288379	-0.0637636	-0.713263	-0.297631	-0.200548	-0.0156952	-0.398129	0.0283543	-0.565167	0.246873	-0.471866	0.171192	18	1.88496
13	17	BD	-0.394329	-0.199752	-0.534858	0.216551	-0.401411	-0.342153	-0.912452	0.216452	-0.860252	0.271487	-0.76368	-0.16355	18	5.34071
13	18	BD	-0.65	-0.413914	-0.415287	-0.27972	-0.883017	0.209809	-0.553503	-0.0543133	-0.460751	-0.136197	-0.814884	0.15043	18	0.785398
13	19	BD	-0.420922	-0.111729	-0.982124	0.224021	-0.285607	-0.0908534	-0.438637	-0.115326	-0.739293	0.288649	-0.302177	-0.132213	18	2.98451
13	20	BD	-0.520826	-0.354903	-0.529263	0.331722	-0.974532	0.158285	-0.439905	-0.207722	-0.858146	0.236303	-1.02121	-0.0972603	18	1.41372
13	21	BD	-0.296924	0.0371097	-0.904874	-0.22949	-0.471856	0.160401	-0.477642	-0.130361	-0.556111	-0.2217	-0.817765	0.126173	18	1.25664
13	22	BD	-0.331473	0.214849	-0.776296	-0.346995	-0.449926	-0.376284	-0.764703	0.173019	-0.683763	-0.248499	-0.429425	-0.0892341	18	1.72788
13	23	BD	-0.832972	-0.25184	-0.851774	0.0815219	-0.893072	-0.118554	-0.633501	-0.179551	-0.386096	0.118835	-0.425765	-0.0629126	18	2.67035
13	24	BD	-0.365374	0.164329	-0.525271	0.280146	-0.392044	-0.267122	-0.498754	0.0513319	-0.597597	0.210618	-0.510629	-0.221709	18	5.02655
13	25	BD	-0.698012	-0.341622	-0.232488	-0.0438822	-0.883401	-0.278156	-0.862996	-0.0613684	-0.321265	-0.115718	-0.984823	0.186755	18	2.35619
13	26	BD	-0.420294	-0.154938	-0.845615	0.269241	-0.65	0.338925	-0.333512	0.0122591	-0.916463	-0.0672265	-0.81882	0.165529	18	5.18363
13	27	BD	-0.380914	0.131242	-0.937189	-0.0506392	-1.0668	-0.103919	-0.513594	0.0932996	-0.562365	0.192629	-0.775749	-0.188605	18	2.82743
13	28	BD	-0.930018	-0.00977844	-0.197333	0.112863	-0.832488	0.343209	-0.863133	-0.195724	-0.40353	0.197137	-0.569268	-0.374204	18	2.04204
13	29	BD	-0.879748	-0.237911	-0.555454	-0.444804	-0.549708	0.471839	-0.146412	0.484016	0.290538	0.647473	0.170501	1.06667	18	3.92699
13	30	BD	-0.321548	0.256615	-0.915475	-0.207412	-0.55325	0.337406	-0.400157	0.185234	-0.726597	-0.29778	-0.952021	-0.0605411	18	3.29867
13	31	BD	-0.903477	0.0266415	-0.274909	0.216559	-0.787322	0.219761	-0.89201	-0.0156188	-0.454226	0.15651	-0.751521	-0.248031	18	2.51327
13	32	BD	-0.888245	0.24671	-0.747847	0.268833	-1.03608	0.188306	-0.868861	0.130299	-0.743575	0.208542	-0.908711	-0.057414	18	1.88496
13	33	BD	-0.448226	0.0815219	-0.65	-0.270442	-1.0228	-0.0929496	-0.463372	-0.110023	-0.654326	-0.281718	-0.854631	0.181374	18	4.24115
13	34	BD	-0.901334	-0.299529	-0.877891	0.205194	-0.954095	-0.0106192	-0.708906	-0.259149	-0.42808	0.0145683	-0.520505	-0.188041	18	2.35619
13	35	BD	-1.01086	0.0126013	-0.364192	0.139398	-0.790553	0.264342	-0.949458	-0.0925486	-0.447494	0.301419	-0.805051	0.182186	18	1.72788
13	36	BD	-0.860306	-0.164309	-0.407232	0.28932	-0.495339	0.212873	-0.516537	-0.19422	-0.399044	-0.321383	-0.835969	0.145671	18	2.19911
13	37	BD	-0.59114	0.418809	-0.814959	-0.26399	-0.339932	-0.369524	-0.733222	0.394488	-0.690671	-0.355807	-0.271874	-0.0119247	18	5.18363
13	38	BD	-0.280973	0.248912	-0.627516	0.321535	-0.74974	-0.274033	-0.44415	-0.176348	-0.654257	0.343483	-0.919883	0.0475606	18	4.39823
13	39	BD	-0.922469	-0.183783	-0.340248	-0.278902	-0.924776	0.0685094	-0.815244	-0.230914	-0.450268	0.0886583	-0.607767	0.31737	18	4.08407
13	40	BD	-0.698542	0.228373	-0.966701	0.213617	-0.52441	0.345055	-0.777642	-0.129477	-0.969109	0.0409284	-0.418063	0.246338	18	3.45575
13	41	BD	-0.308282	-0.060254	-0.462416	-0.126527	-0.567725	-0.387072	-0.459272	0.0780731	-0.526907	-0.120213	-0.742356	-0.317896	18	2.82743
13	42	BD	-0.318964	-0.133747	-0.482788	-0.375564	-1.02409	0.12155	-0.273854	-0.189802	-0.530966	-0.286848	-0.869765	0.226846	18	4.71239
13	43	BD	-0.236491	-0.103099	-0.579345	-0.194124	-0.208767	0.110012	-0.58599	-0.221032	-0.809318	-0.183945	-0.879248	0.0143885	18	3.61283
13	44	BD	-0.801039	-0.339238	-0.53746	-0.211657	-0.822969	0.238071	-0.856692	-0.133377	-0.316456	-0.00256585	-0.428303	0.286405	18	1.09956
13	45	BD	-0.295196	0.01239	-0.914342	-0.363836	-0.823855	-0.180032	-0.427168	-0.190099	-0.841174	0.0214856	-0.636853	0.281665	18	4.86947
13	46	BD	-0.329596	-0.104106	-1.13592	-0.0856811	-0.372482	0.249878	-0.297946	0.0149269	-0.913197	-0.170138	-0.418553	0.285661	18	1.41372
13	47	BD	-0.925932	0.0486542	-0.372279	-0.135454	-1.00218	0.142288	-0.906604	0.00825459	-0.47853	-0.135343	-0.86554	0.193353	18	4.55531
13	48	BD	-0.287291	0.283379	-0.90187	-0.226785	-0.670708	-0.296136	-0.114804	0.183046	-0.879366	-0.162181	-0.557257	-0.285135	18	3.14159
13	49	BD	-0.362916	0.0932792	-0.60115	-0.347587	-0.41304	-0.326148	-0.577549	0.227642	-0.565086	-0.225175	-0.458937	-0.108912	18	3.29867
13	50	BD	-0.963676	-0.15299	-0.473643	-0.28223	-0.811958	-0.304599	-0.455159	0.170636	-0.439551	-0.0657148	-0.547668	-0.284844	18	0.785398
13	51	BD	-0.534858	0.216551	-1.0318	-0.220431	-0.704098	0.384926	-0.267815	-0.146453	-0.497741	-0.3328	-0.93474	0.195595	18	2.04204
13	52	BD	-0.361283	-0.0100822	-0.932936	0.221054	-0.460247	0.426192	-0.413925	0.0143283	-0.801297	0.470453	-0.428249	0.435383	18	0.942478
13	53	BD	-0.439017	0.337644	-0.736427	0.301408	-0.537435	0.39256	-0.316219	0.223644	-0.240986	0.175381	-0.462012	0.360505	18	3.76991
13	54	BD	-0.393487	-0.265626	-0.975235	0.187774	-0.372727	-0.160083	-0.256538	0.161617	-0.960024	-0.0681194	-0.331631	0.276635	18	1.25664
13	55	BD	-0.761834	-0.39001	-1.01753	-0.119418	-0.417392	0.240872	0.0213635	0.17886	0.264623	0.528721	0.236412	0.750801	18	3.92699
13	56	BD	-0.431662	-0.170584	-0.65	0.400614	-0.626217	-0.340118	-0.870415	-0.142465	-0.393574	0.244986	-0.599566	-0.299744	18	1.5708
13	57	BD	-0.559169	0.427327	-0.574522	-0.263225	-0.964057	-0.0330087	-0.434803	0.19845	-0.458316	-0.227251	-0.683507	0.223935	18	2.98451
13	58	BD	-0.798519	0.333579	-0.321076	-0.0345713	-0.178862	0.0495186	-0.0382296	-0.832806	0.0122043	-0.244248	0.196854	-0.275891	18	2.67035
13	59	BD	-0.672633	0.323661	-0.91985	0.321594	-0.695449	-0.323385	-0.589921	-0.194429	-0.811121	0.236243	-0.788192	-0.250342	18	5.02655
13	60	BD	-0.723395	-0.345297	-1.03377	-0.155055	-0.292409	0.0630529	-0.480528	-0.221062	-0.597259	0.157801	-0.438336	0.209295	18	5.34071
14	1	BD	-0.471679	-0.335373	-0.287291	-0.283379	-0.852195	0.116737	-0.313189	0.377324	-0.23255	0.0900836	-0.195726	0.825562	18	1.09956
14	2	BD	-0.763824	-0.31273	-0.916475	0.0865831	-0.434165	0.297071	-0.763522	-0.323757	-0.923929	0.0404993	-0.54831	0.288569	18	4.86947
14	3	BD	-0.442514	0.139951	-0.809116	0.299253	-0.24963	0.0139812	-0.462282	-0.182113	-0.683853	-0.424003	-0.272727	0.102855	18	5.18363
14	4	BD	-0.467189	0.292559	-1.02618	-0.151988	-0.928454	-0.383258	-0.672679	0.273318	-0.881307	-0.108289	-0.556962	-0.306751	18	2.19911
14	5	BD	-0.543532	-0.292518	-0.858676	0.287218	-0.669328	0.2764	-0.39758	-0.211269	-0.591322	-0.157767	-0.450496	0.333677	18	2.82743
14	6	BD	-0.668355	-0.262485	-0.362236	-0.140352	-0.812789	-0.127185	-0.602879	-0.268615	-0.370986	-0.198533	-0.84349	-0.163458	18	3.14159
14	7	BD	-1.01439	0.0908534	-0.902235	0.261197	-0.822019	0.386361	-0.765083	-0.249593	-0.848911	0.00811577	-0.869588	0.239375	18	4.71239
14	8	BD	-0.492819	-0.353035	-0.71259	-0.44535	-0.515691	0.252599	-0.525919	-0.446815	-0.647796	-0.263108	-0.42456	0.306903	18	3.29867
14	9	BD	-0.35115	0.120743	-0.333299	-0.213617	-1.06929	-0.136234	-0.296855	0.179153	-0.320147	-0.128258	-0.940539	0.0526493	18	0.942478
14	10	BD	-0.783732	0.367426	-0.603114	-0.333614	-0.380672	-0.0875099	-0.668117	0.360234	-0.562015	-0.35184	-0.249567	-0.126048	18	1.41372
14	11	BD	-0.511324	0.311472	-0.920733	0.182612	-0.308912	-0.0358498	-0.592278	0.272189	-0.948606	0.0322887	-0.355887	0.05939	18	0.785398
14	12	BD	-0.87304	0.265809	-0.737284	-0.410637	-1.00108	-0.0368997	-0.663753	0.391683	-0.854275	-0.185874	-0.848352	0.191782	18	3.45575
14	13	BD	-0.987938	0.304281	-0.614529	0.252393	-0.52995	0.329835	-0.840541	-0.141941	-0.668478	0.244759	-0.487855	0.277041	18	4.24115
14	14	BD	-0.2521	-0.013895	-0.451383	0.236703	-0.478067	-0.27515	-0.308081	0.0589511	-0.460814	0.325107	-0.488325	-0.219076	18	2.67035
14	15	BD	-0.874324	-0.201982	-0.39745	0.14581	-0.566129	-0.292493	-0.877657	-0.168322	-0.419256	0.197065	-0.584911	-0.293756	18	5.34071
14	16	BD	-0.374039	-0.248477	-0.905201	0.0449988	-0.696602	0.331593	-0.349186	-0.293058	-0.953016	0.0511542	-0.660398	0.341706	18	4.39823
14	17	BD	-1.00567	-0.173472	-0.412026	0.0593336	-0.754103	-0.363049	-1.01511	0.0648686	-0.259302	0.0356136	-0.858299	-0.234372	18	2.35619
14	18	BD	-0.296404	0.0623486	-0.455598	-0.267571	-0.917857	0.108221	-0.330043	-0.00272045	-0.468803	-0.276875	-0.942516	0.0557502	18	5.02655
14	19	BD	-0.41811	0.181172	-1.05218	-0.0709145	-0.920277	0.0094383	-0.472498	0.320304	-0.965582	-0.193981	-0.898303	-0.0370209	18	1.25664
14	20	BD	-0.902836	-0.301318	-0.37998	0.279614	-0.38458	0.0278968	-0.81771	-0.213323	-0.325393	0.308222	-0.369586	0.0946474	18	1.5708
14	21	BD	-1.0529	-0.0140694	-0.372414	-0.112152	-0.946041	-0.306559	-0.930718	-0.133235	-0.264188	0.0369776	-0.424453	-0.20131	18	1.88496
14	22	BD	-0.843499	0.309663	-0.434808	0.0699202	-0.383103	-0.27638	-0.689075	0.312452	-0.331927	0.396123	-1.02057	-0.152001	18	2.51327
14	23	BD	-0.357651	-0.0515491	-0.251105	-0.0994557	-0.627972	0.315018	-0.430262	-0.137704	-0.210188	-0.0818718	-0.926255	0.0204047	18	3.92699
14	24	BD	-0.769383	0.416339	-0.553803	0.335477	-1.02139	0.0390348	-0.557291	0.294944	-0.301843	0.160656	-0.832676	0.125756	18	4.08407
14	25	BD	-0.877017	-0.153125	-0.84568	-0.313154	-0.263916	0.188306	-0.734299	-0.291051	-0.595278	-0.525906	-0.449393	0.348813	18	3.61283
14	26	BD	-0.876464	-0.425916	-0.584808	-0.306703	-0.925622	0.13443	-0.995491	-0.210682	-0.532954	0.143134	-0.740661	0.172277	18	1.72788
14	27	BD	-0.747501	-0.218991	-0.28903	-0.208406	-0.65	-0.361075	-0.791207	0.141525	-0.341703	-0.141441	-0.746603	0.367617	18	4.55531
14	28	BD	-1.0739	-0.105689	-0.621127	-0.412906	-0.438743	-0.251766	-0.779979	-0.123619	-0.324713	0.0383796	-0.362477	-0.170343	18	3.76991
14	29	BD	-1.07731	-0.246709	-0.65	0.445127	-0.583886	0.311041	-1.11735	-0.0703848	-0.587319	-0.297515	-0.352061	-0.087719	18	2.04204
14	30	BD	-1.01763	0.287222	-0.695246	0.212865	-0.384673	0.238902	-0.821653	0.301964	-0.542074	0.254719	-0.278463	0.158848	18	2.98451
14	31	BD	-0.501523	-0.237613	-0.976857	0.0343541	-0.731825	0.285359	-0.464108	-0.297584	-0.89414	0.145518	-0.649767	0.340049	18	4.39823
14	32	BD	-0.703783	-0.382684	-0.767302	0.322283	-0.371546	-0.383258	-0.631502	-0.462244	-0.720366	0.339065	-0.3488	-0.315379	18	3.76991
14	33	BD	-0.293971	0.205553	-0.895551	0.292637	-0.737172	-0.239502	-0.297672	0.000635662	-0.80519	0.284298	-0.849715	-0.24873	18	3.61283
14	34	BD	-0.39469	-0.0636559	-0.922866	0.0481136	-0.932812	0.163282	-0.386108	-0.178242	-0.9135	0.0207901	-0.981137	-0.0902496	18	1.72788
14	35	BD	-0.252984	0.0700047	-0.690955	0.291409	-0.735804	-0.299232	-0.279143	0.0137978	-0.80105	0.183226	-0.823389	-0.201077	18	3.92699
14	36	BD	-0.545897	-0.363049	-1.08356	0.211461	-0.927273	-0.160083	-0.435372	-0.448579	-1.05487	0.353316	-0.880383	-0.0914256	18	5.02655
14	37	BD	-0.52581	-0.341209	-0.749756	0.224055	-0.612857	-0.264285	-0.581392	-0.272847	-0.750918	0.192199	-0.652932	-0.213578	18	0.942478
14	38	BD	-0.967163	-0.37798	-0.581236	-0.323508	-0.297825	-0.142288	-0.858098	-0.183461	-0.552623	-0.19727	-0.270845	-0.00646869	18	3.45575
14	39	BD	-0.476145	0.180032	-0.926594	0.216099	-0.897319	-0.222687	-0.422031	0.296155	-0.879543	0.339449	-0.885083	-0.0888698	18	2.82743
14	40	BD	-0.604754	0.212865	-0.382143	0.108221	-0.726345	-0.359176	-0.70795	0.28827	-0.446039	0.20921	-0.734782	-0.243271	18	0.785398
14	41	BD	-0.622227	-0.397172	-0.230715	-0.136234	-0.8551	-0.385737	-0.497609	-0.330521	-0.0783292	-0.207605	-0.954244	-0.0949905	18	2.35619
14	42	BD	-0.885919	-0.18432	-1.06036	-0.102315	-0.83494	0.295966	-0.446707	0.150356	-0.912489	0.0084845	-0.766385	0.303525	18	3.29867
14	43	BD	-1.09945	-0.0156952	-0.791133	-0.31699	-0.869501	0.302117	-1.07099	-0.00340259	-0.735408	-0.369243	-0.829723	0.333756	18	5.34071
14	44	BD	-0.264509	-0.222563	-0.39856	0.062691	-0.415975	-0.24234	-0.188145	-0.173389	-0.46145	-0.11201	-0.335389	-0.382635	18	4.71239
14	45	BD	-0.343529	0.0107022	-0.953486	0.27326	-0.65	0.30428	-0.36316	0.0168314	-0.959999	0.174104	-0.566452	0.264905	18	4.55531
14	46	BD	-0.466019	-0.143741	-0.429123	0.353477	-0.523035	0.238786	-0.314991	-0.298024	-0.932521	0.181995	-0.51266	-0.129738	18	1.41372
14	47	BD	-0.797205	0.276852	-0.333296	0.285162	-0.30685	-0.231458	-0.817838	0.101115	-0.373086	0.329197	-0.383474	-0.241635	18	4.24115
14	48	BD	-0.972254	-0.217363	-0.285335	0.177859	-0.832811	-0.292559	-0.66895	-0.23291	-0.21111	0.305111	-0.398344	-0.358841	18	2.67035
14	49	BD	-0.33091	-0.155631	-0.972337	0.104734	-0.396008	0.19844	-0.972785	-0.197204	-0.791091	0.265399	-0.342756	0.325279	18	2.98451
14	50	BD	-0.675471	0.364259	-0.55026	0.274033	-0.84154	0.077387	-0.63771	0.433232	-0.413948	0.271751	-0.841976	0.0839846	18	1.5708
14	51	BD	-0.990741	0.0118989	-1.00353	-0.17243	-0.527223	0.275761	-0.838794	-0.000483015	-0.564268	-0.189516	-0.300644	0.340722	18	4.86947
14	52	BD	-0.84022	-0.196979	-0.837584	0.126527	-0.403033	0.294324	-0.744873	-0.156322	-0.774203	0.110819	-0.408668	0.324171	18	1.25664
14	53	BD	-0.290903	0.0377426	-0.954299	-0.0536561	-0.497251	-0.343081	-0.245066	0.00769116	-0.889282	-0.0722645	-0.427741	-0.374301	18	1.09956
14	54	BD	-0.238081	0.133841	-0.73931	0.420171	-0.438955	0.290478	-0.737536	0.216895	-1.00451	0.299695	-0.444252	0.32327	18	2.04204
14	55	BD	-0.307942	-0.30799	-0.65	-0.369264	-0.912567	-0.106084	-0.346217	-0.137117	-0.700512	-0.265312	-0.938739	0.0548311	18	1.88496
14	56	BD	-0.4456	-0.243594	-1.00317	-0.114751	-0.315352	-0.0116862	-0.583394	-0.241329	-1.06374	-0.034038	-0.336575	-0.0286662	18	2.19911
14	57	BD	-0.202168	-0.0789649	-0.451266	0.134047	-0.484271	-0.31169	-0.392045	0.0139353	-0.516602	0.237695	-0.446491	-0.273961	18	4.08407
14	58	BD	-1.11397	-0.0487652	-0.92489	0.284657	-0.677275	-0.390054	-0.944996	-0.0035611	-0.504017	0.488085	-0.499466	-0.280986	18	5.18363
14	59	BD	-0.620715	0.418789	-0.606051	0.312714	-0.818157	-0.231448	-0.578214	0.345905	-0.581991	0.21809	-0.809438	-0.329108	18	2.51327
14	60	BD	-1.03871	0.0969173	-0.551588	0.343202	-0.327326	-0.0339144	-1.05222	-0.0152506	-0.591982	0.383424	-0.248991	0.0446827	18	3.14159
15	1	BD	-0.30685	-0.231458	-0.40716	-0.0605467	-1.07777	0.106654	-0.682911	-0.387126	-0.631678	0.016796	-0.692879	-0.372956	20	5.34071
15	2	BD	-0.342543	0.17751	-0.592393	-0.27102	-0.832811	0.292559	0.190109	0.898274	0.0642116	0.360681	-0.25424	0.483684	20	1.41372
15	3	BD	-0.42546	-0.309053	-0.947018	0.171483	-0.812789	-0.127185	-0.147302	-0.422114	0.190598	-0.469169	-0.286403	-0.818791	20	4.71239
15	4	BD	-0.934531	0.2223	-1.08924	-0.177464	-0.624385	0.366306	-0.869861	0.000736808	-0.701419	-0.324301	-0.651169	0.343924	20	3.61283
15	5	BD	-0.585757	0.302241	-0.916827	0.240252	-0.538166	-0.39001	-0.554641	0.361054	-0.866707	-0.251835	-0.46212	-0.231748	20	5.18363
15	6	BD	-0.430454	0.0547388	-0.500713	-0.280769	-0.282469	-0.119418	-0.252889	0.00671918	-0.535553	-0.139463	-0.290762	-0.285589	20	2.98451
15	7	BD	-0.813972	0.368287	-0.80309	-0.244996	-0.217445	0.174763	-0.663266	0.403436	-0.880872	-0.128991	-0.309041	-0.0783978	20	1.25664
15	8	BD	-0.844402	-0.267571	-0.65	0.426168	-0.437707	0.33974	-0.916443	-0.36979	-0.479134	0.301652	-0.375205	0.222684	20	4.39823
15	9	BD	-0.304912	-0.0362702	-0.585646	0.22443	-0.352384	-0.232523	-0.375845	-0.179516	-0.632414	0.247129	-0.533818	-0.215078	20	1.72788
15	10	BD	-0.481843	0.231448	-0.69984	-0.234478	-0.673642	-0.338099	-0.697271	0.270632	-0.488568	-0.173059	-0.357984	-0.183001	20	2.19911
15	11	BD	-0.961344	-0.210004	-0.413157	-0.245258	-0.540001	-0.247061	-0.736715	-0.234859	-0.367359	-0.0633326	-0.647398	-0.1962	20	1.5708
15	12	BD	-0.459183	-0.227407	-0.61338	0.260565	-0.944077	-0.264788	-0.284072	-0.107768	-0.842727	0.377156	-0.738058	-0.304498	20	2.35619
15	13	BD	-0.315352	0.0116862	-0.377155	-0.110236	-0.814786	0.309918	-0.369237	-0.0814651	-0.431865	-0.21961	-0.878002	0.244932	20	3.92699
15	14	BD	-0.969972	0.0111737	-0.319023	0.0347871	-0.929878	0.113078	-0.942796	-0.0985908	-0.203899	-0.0230564	-0.942604	0.0228959	20	1.88496
15	15	BD	-0.752356	-0.356957	-0.490963	0.357202	-0.427513	-0.200328	-0.689074	-0.272582	-0.727436	0.317126	-0.398601	-0.30843	20	2.67035
15	16	BD	-1.03658	-0.0406311	-0.792558	0.391675	-0.801172	0.156543	-1.11013	-0.093024	-0.815258	-0.369806	-0.813095	-0.124746	20	4.24115
15	17	BD	-0.226968	0.0745919	-0.562828	-0.239502	-0.681721	0.453633	-0.266736	-0.0260533	-0.579109	-0.296144	-0.588614	0.259906	20	3.29867
15	18	BD	-0.846719	-0.203708	-0.986688	-0.0117574	-0.269878	-0.185398	-0.900025	-0.031773	-0.834647	0.134468	-0.313604	-0.108931	20	1.09956
15	19	BD	-1.09289	0.0780942	-0.418873	-0.133441	-0.604845	-0.321294	-0.944223	0.226641	-0.285092	-0.056312	-0.328953	-0.173458	20	4.08407
15	20	BD	-0.250736	0.129729	-0.726774	0.361195	-0.65	-0.436874	-0.32469	0.0679066	-0.965004	-0.0979709	-0.448185	-0.440279	20	4.86947
15	21	BD	-1.06775	-0.24119	-0.53976	0.302882	-0.693323	-0.308262	-0.919985	-0.280793	-0.628592	0.381776	-0.580936	-0.242505	20	2.51327
15	22	BD	-0.743656	-0.257318	-0.701972	0.369802	-0.307942	0.30799	-0.97591	-0.269684	-0.628836	0.373961	-0.63561	-0.315117	20	3.76991
15	23	BD	-0.528342	0.228805	-0.850691	-0.45076	-0.737043	0.303554	-0.582275	0.257399	-0.742348	-0.398094	-0.746746	0.305644	20	3.14159
15	24	BD	-0.421695	0.236416	-1.00785	-0.174534	-0.302352	-0.0612997	-0.479679	-0.270213	-0.911277	0.231122	-0.341895	-0.11827	20	5.02655
15	25	BD	-0.39774	0.170151	-1.01541	-0.118728	-0.937189	-0.0506392	-0.636743	0.263888	-0.565863	-0.376525	-0.762656	0.243433	20	4.55531
15	26	BD	-0.340042	0.242166	-0.990823	0.229888	-0.883401	-0.278156	-0.284322	-0.0269652	-0.973742	0.34037	-1.00292	-0.0418279	20	0.942478
15	27	BD	-1.08074	0.0452731	-0.851549	0.240197	-0.336324	0.15299	-0.786593	-0.382197	-0.778386	-0.182572	-0.392182	0.24886	20	0.785398
15	28	BD	-0.40489	-0.00855942	-0.387498	0.312838	-0.996428	-0.0863742	-0.873743	-0.255047	-0.261798	0.0836913	-0.96846	-0.0320633	20	2.04204
15	29	BD	-0.911639	0.360115	-0.62722	-0.325768	-0.941649	0.0947624	-0.394144	0.266102	-0.790836	-0.376687	-0.8769	-0.0545834	20	2.82743
15	30	BD	-0.781541	-0.247392	-0.456501	-0.309663	-0.991392	0.166508	-0.646111	-0.297173	-0.296731	-0.0264635	-0.946197	-0.0157096	20	3.45575
15	31	BD	-0.695449	-0.323385	-0.625515	0.350148	-0.897449	0.0999759	-0.513985	-0.40356	-0.709345	0.34314	-0.922211	0.118269	20	2.51327
15	32	BD	-0.713758	0.299956	-0.440141	0.288846	-1.0318	-0.220431	-0.647599	0.25397	-0.420876	-0.349002	-0.97659	0.0107003	20	4.24115
15	33	BD	-0.224092	-0.014873	-0.589722	0.428902	-0.352737	0.144985	-1.04497	0.0552763	-0.731863	0.343249	-0.384013	0.183307	20	1.25664
15	34	BD	-0.775344	0.437125	-0.550244	-0.224055	-0.584344	0.308886	-0.615482	0.38003	-0.705845	-0.293219	-0.459246	0.363806	20	4.39823
15	35	BD	-0.516323	0.300243	-0.390051	0.175338	-0.879706	-0.154938	-0.694204	0.325301	-0.900925	0.321638	-0.555999	-0.353184	20	2.04204
15	36	BD	-0.466433	-0.345238	-0.798519	0.333579	-0.338019	0.280909	-0.478551	-0.319943	-0.950766	-0.0165749	-0.336285	0.317215	20	3.61283
15	37	BD	-0.245789	-0.197147	-0.37013	-0.0909352	-0.735804	-0.299232	-0.245486	-0.0516573	-0.410133	-0.00342738	-0.707626	0.357776	20	4.86947
15	38	BD	-0.369688	0.0698897	-0.995088	0.0362702	-0.574522	-0.263225	-0.421515	0.172973	-0.997568	-0.0478007	-0.485698	-0.231613	20	5.34071
15	39	BD	-0.533389	-0.320387	-0.995335	0.112206	-0.714059	0.455805	-0.557111	-0.410037	-0.440022	0.25482	-0.787813	0.41571	20	5.18363
15	40	BD	-0.403893	-0.166002	-0.326044	-0.253102	-1.0535	-0.0424101	-0.554494	-0.234959	-0.476477	-0.329633	-0.96947	0.0563815	20	3.76991
15	41	BD	-0.93174	0.0496783	-0.769656	0.22504	-0.480485	0.318811	-0.925856	-0.0413993	-0.803532	-0.23431	-0.460852	-0.25745	20	4.08407
15	42	BD	-0.746996	-0.45633	-0.882911	0.113598	-0.944077	0.264788	-0.984175	-0.199548	-0.909478	-0.00633908	-0.632809	0.417438	20	3.92699
15	43	BD	-0.483479	0.172437	-0.68105	0.444043	-0.981916	-0.107846	-0.304641	-0.0622706	-0.646044	-0.308507	-0.920617	-0.00948157	20	2.98451
15	44	BD	-0.776965	-0.238786	-0.331995	0.1836	-1.03871	-0.0969173	-0.847458	-0.25108	-0.391457	0.312461	-0.952363	0.0934144	20	1.5708
15	45	BD	-1.04828	-0.160915	-0.800075	-0.178852	-0.378134	-0.0677838	-1.10207	-0.109409	-0.8396	-0.0929263	-0.219737	-0.0666919	20	2.19911
15	46	BD	-0.782172	-0.36314	-0.684419	-0.492216	-0.428005	-0.30555	-0.872361	0.282846	-0.789778	0.454444	-0.488151	0.367799	20	4.71239
15	47	BD	-0.467217	-0.189277	-0.951674	0.0105347	-0.792558	0.391675	-0.380317	-0.15885	-0.886394	-0.222081	-0.738485	0.267907	20	3.45575
15	48	BD	-0.891114	-0.2171	-0.549708	-0.471839	-0.777914	0.176058	-0.750571	-0.30521	-0.243116	0.138369	-0.948869	0.0598433	20	1.88496
15	49	BD	-0.821264	0.115519	-0.401097	-0.0261607	-0.323831	0.254831	-0.958217	0.0231057	-0.340079	-0.0870227	-0.339383	0.279568	20	2.67035
15	50	BD	-0.973406	0.186718	-0.480337	0.271517	-0.529581	0.41995	-0.959722	0.38462	-0.57658	0.284435	-0.507684	0.468276	20	0.942478
15	51	BD	-0.827444	-0.28397	-0.921851	0.323979	-0.421797	0.271961	-0.865684	-0.218185	-0.908474	0.274825	-0.413356	0.169894	20	5.02655
15	52	BD	-0.831745	0.290852	-0.298923	0.0368997	-0.977744	-0.0577901	-0.80941	-0.295373	-0.228459	0.0117879	-0.968975	-0.0237775	20	2.35619
15	53	BD	-0.65	0.336893	-1.02532	-0.0131065	-0.522993	0.348948	-0.904622	0.339585	-0.970757	0.14027	-0.365798	0.153648	20	4.55531
15	54	BD	-0.625935	-0.344139	-0.44156	-0.333573	-0.779338	-0.290498	-0.882083	-0.151715	-0.557226	-0.316138	-0.801106	-0.244029	20	1.09956
15	55	BD	-0.39745	-0.14581	-0.940984	-0.227342	-0.366111	-0.255615	-0.600667	-0.236828	-0.761624	-0.36218	-0.586295	-0.695166	20	2.82743
15	56	BD	-0.332577	-0.0559703	-0.916897	-0.27638	-0.979083	0.340775	-0.342226	-0.207794	-0.82994	-0.309745	-0.957853	0.341828	20	3.14159
15	57	BD	-1.01705	-0.179022	-0.849215	-0.274196	-0.270398	0.013256	-1.04994	-0.0254565	-0.625097	0.327218	-0.342934	0.28234	20	1.41372
15	58	BD	-0.608334	-0.296472	-0.267197	0.0674986	-0.65	-0.398142	-0.783171	-0.276625	-0.290962	0.0490126	-0.847039	-0.363226	20	0.785398
15	59	BD	-0.949815	0.0747522	-0.380672	0.0875099	-0.828301	0.139304	-0.883817	0.299784	-0.237657	-0.140774	-0.693626	0.258307	20	1.72788
15	60	BD	-0.276214	-0.151019	-0.367876	0.113985	-0.419206	-0.275049	-0.359621	-0.126821	-0.316262	0.273491	-0.385141	-0.25962	20	3.29867
16	1	BD	-0.467737	0.16411	-0.732522	-0.287788	-0.624671	-0.362223	-0.428343	0.356229	-0.796313	-0.110139	-0.461327	0.122142	21	3.45575
16	2	BD	-0.860306	0.164309	-0.257907	-0.0691366	-1.06775	-0.24119	-0.645114	0.268603	-0.35183	-0.00875956	-0.7648	-0.181444	21	4.55531
16	3	BD	-0.411755	0.24671	-0.504781	-0.326166	-0.492822	-0.162763	-0.519524	0.340428	-0.533627	-0.298207	-0.497217	-0.00529072	21	1.09956
16	4	BD	-0.738843	0.309834	-0.980037	-0.16097	-0.902836	0.301318	-0.687799	-0.167451	-0.9299	-0.191833	-0.868338	0.100563	21	4.71239
16	5	BD	-0.65	-0.454741	-0.859688	0.217138	-0.734355	-0.396861	-0.624048	0.137703	-0.783325	0.291168	-0.774046	-0.24355	21	5.18363
16	6	BD	-0.787322	0.219761	-0.38775	-0.204892	-0.45846	-0.077387	-0.64769	0.17499	-0.437392	-0.302065	-0.552198	-0.198945	21	0.785398
16	7	BD	-0.733292	0.39186	-0.69574	-0.325459	-0.620715	0.418789	-0.607893	0.390089	-0.723251	-0.219223	-0.519094	0.372537	21	2.82743
16	8	BD	-1.04117	0.0975286	-0.394329	0.199752	-0.839408	-0.170543	-0.743945	-0.035727	-0.55338	0.133387	-0.423556	-0.220091	21	4.86947
16	9	BD	-0.88189	-0.181172	-0.233202	-0.103919	-1.02509	0.216559	-0.782781	-0.254641	-0.373763	0.016502	-0.621341	0.32084	21	3.61283
16	10	BD	-0.94387	0.0954842	-0.828321	0.335373	-0.490963	0.357202	-0.610204	-0.112249	-0.759519	0.149465	-0.564028	0.233656	21	3.14159
16	11	BD	-0.767504	-0.263917	-0.183759	-0.0162815	-0.564526	-0.402123	-0.790853	0.255335	-0.435629	0.0841128	-0.444986	-0.210312	21	3.92699
16	12	BD	-0.886843	-0.245258	-0.980534	-0.0115425	-0.404449	-0.292637	-0.632582	0.155034	-0.867345	0.0123717	-0.617842	-0.287595	21	3.76991
16	13	BD	-0.321143	0.0819933	-0.607322	-0.303673	-0.522277	0.350916	-0.413252	-0.0270032	-0.536957	-0.289854	-0.616678	0.2291	21	5.02655
16	14	BD	-1.11	0.0160637	-0.709311	0.42202	-0.574522	-0.263225	-1.04582	0.343599	-0.575482	0.138318	-0.883052	-0.286027	21	4.39823
16	15	BD	-0.359005	0.196279	-1.06271	-0.166747	-0.325226	-0.0341352	-0.423942	0.163854	-0.866641	0.0825658	-0.425721	-0.066313	21	0.942478
16	16	BD	-0.90531	-0.0636559	-0.843499	-0.309663	-0.65	0.384213	-0.846256	0.0605137	-0.410949	-0.177657	-0.658783	0.191826	21	4.24115
16	17	BD	-0.963111	-0.211196	-0.908072	0.174072	-0.481491	0.269671	-0.803904	0.071329	-0.714775	0.400896	-0.465755	0.339305	21	2.51327
16	18	BD	-0.810954	0.361508	-1.0036	0.0623486	-0.253755	0.193261	-0.49772	0.321292	-0.743623	0.0822843	-0.203436	0.101992	21	1.5708
16	19	BD	-0.584069	0.469123	-0.828852	-0.246168	-0.53746	0.211657	-0.612732	0.29143	-0.687651	-0.391343	-0.500575	-0.0641819	21	1.25664
16	20	BD	-1.00559	-0.0627001	-0.362333	-0.194034	-0.39745	0.14581	-0.962169	-0.0126424	-0.429207	-0.215346	-0.455277	0.27154	21	3.29867
16	21	BD	-0.987541	0.16463	-0.584808	0.306703	-0.522086	-0.176058	-0.904914	0.0242408	-0.579196	0.230382	-0.639629	-0.285092	21	1.72788
16	22	BD	-0.320235	0.0581464	-0.482658	-0.267802	-0.277977	-0.181448	-0.418109	0.197358	-0.444232	-0.123011	-0.278852	0.0453191	21	2.19911
16	23	BD	-0.441324	0.287218	-0.233021	0.16847	-0.156883	0.01722	-0.398925	0.108871	-0.260807	-0.0453912	-0.266002	-0.244429	21	2.04204
16	24	BD	-0.769364	0.32795	-0.523035	-0.238786	-0.375583	-0.247086	-0.458524	0.159346	-0.630483	-0.184663	-0.522195	-0.267223	21	1.88496
16	25	BD	-0.678487	-0.407386	-0.234508	0.135002	-0.878477	0.314472	-0.6664	-0.314805	-0.62679	0.363533	-0.940955	0.00878785	21	2.98451
16	26	BD	-0.912567	0.106084	-0.329596	-0.104106	-0.882196	-0.0244048	-0.803761	0.140162	-0.430633	-0.0937885	-0.867554	-0.0190595	21	2.67035
16	27	BD	-0.954497	-0.098937	-0.374443	0.0289622	-0.402242	-0.143043	-0.873529	0.0352961	-0.36981	0.0878863	-0.39346	-0.111163	21	5.34071
16	28	BD	-1.07061	0.0442077	-0.675904	0.370438	-0.535111	0.400665	-0.591814	-0.240918	-0.815767	0.17165	-0.608381	0.33465	21	2.35619
16	29	BD	-0.55417	-0.263291	-0.90637	0.230836	-0.767496	-0.220979	-0.564327	-0.267465	-0.588689	0.166186	-0.728882	-0.151929	21	1.41372
16	30	BD	-0.423089	0.270422	-0.782172	-0.36314	-0.840817	-0.227407	-0.682576	0.3123	-0.463254	-0.14277	-0.837573	0.168876	21	4.08407
16	31	BD	-0.510565	0.223143	-0.264509	-0.222563	-1.01289	0.0126723	-0.520167	0.167187	-0.235807	0.00821923	-0.842736	-0.214	21	0.942478
16	32	BD	-0.491898	0.355103	-0.830012	-0.186408	-0.585757	0.302241	-0.517059	0.43099	-0.623522	-0.219887	-0.656971	0.293772	21	4.55531
16	33	BD	-0.781409	-0.361042	-0.413968	0.281292	-0.553144	-0.26611	-0.85036	0.210961	-0.450879	0.202021	-0.471802	-0.113162	21	2.51327
16	34	BD	-0.270608	0.0945931	-0.698571	-0.3456	-0.382078	-0.319296	-0.662087	0.276634	-0.841103	-0.248754	-0.325411	-0.0536893	21	2.04204
16	35	BD	-0.327663	-0.104734	-0.362259	0.224808	-0.872487	-0.200328	-0.313805	-0.128368	-0.351653	0.147584	-0.880806	0.0733727	21	4.24115
16	36	BD	-0.870727	-0.127437	-0.350342	0.0528377	-1.08637	0.108799	-0.875659	0.296716	-0.356438	-0.0233433	-0.990344	0.143231	21	5.18363
16	37	BD	-0.387662	0.23621	-0.528482	-0.423784	-0.821933	0.27515	-0.333082	-0.0341291	-0.846168	-0.324037	-0.853312	0.173242	21	1.25664
16	38	BD	-0.8551	0.385737	-0.991088	0.0358498	-0.296924	-0.0371097	-0.677314	0.215186	-0.790007	-0.15074	-0.358455	-0.0572682	21	2.35619
16	39	BD	-0.812861	0.224158	-0.65	0.336893	-0.331587	0.0334666	-0.683523	-0.291203	-0.569358	0.259709	-0.437897	0.0189586	21	4.86947
16	40	BD	-0.327876	-0.0112488	-0.966863	-0.0790028	-0.910846	0.234867	-0.438647	-0.209112	-0.840251	0.127922	-0.481739	0.251384	21	2.82743
16	41	BD	-0.682543	0.465389	-0.433526	-0.0874612	-0.474682	0.329725	-0.497313	0.246632	-0.556085	-0.260524	-0.341349	-0.00227672	21	1.5708
16	42	BD	-0.793967	-0.270763	-0.879517	-0.367304	-0.33026	0.331101	-0.519248	-0.19325	-0.863119	0.154198	-1.0277	0.280058	21	3.92699
16	43	BD	-0.961872	-0.15211	-1.06165	-0.0432658	-0.40996	-0.330387	-0.678891	0.431492	-0.802608	0.289918	-0.700767	-0.308804	21	1.09956
16	44	BD	-0.584069	0.469123	-0.919672	-0.0475505	-0.451449	-0.373421	-0.481805	0.334321	-0.905373	0.0444273	-0.615631	-0.393591	21	0.785398
16	45	BD	-0.704743	0.389514	-0.874207	-0.151229	-0.402681	-0.222687	-0.538202	0.261338	-0.921847	0.0172558	-0.606647	-0.334617	21	1.72788
16	46	BD	-0.850682	0.207813	-0.763316	0.395181	-0.527223	-0.275761	-0.80944	0.222577	-0.679993	0.369339	-0.463698	-0.248897	21	5.02655
16	47	BD	-0.940984	-0.227342	-0.31917	0.191005	-0.446671	-0.137147	-0.889191	0.0954504	-0.552632	0.246164	-0.407118	-0.0435469	21	3.29867
16	48	BD	-0.778442	-0.288486	-0.993403	-0.111578	-0.534679	-0.184552	-0.78291	0.271127	-0.911137	-0.0443667	-0.383049	0.0607317	21	4.39823
16	49	BD	-0.228372	0.170349	-0.390051	0.175338	-0.975711	0.0574317	-0.265995	-0.00430714	-0.479758	-0.0106069	-1.09266	-0.0320431	21	4.71239
16	50	BD	-0.622396	-0.394756	-0.847218	0.154084	-0.747501	0.218991	-0.666601	-0.214714	-0.770665	-0.193059	-0.595295	0.219001	21	2.67035
16	51	BD	-0.730346	-0.378	-0.353944	0.0961943	-0.65	-0.296859	-0.876825	0.0854679	-0.250342	0.0432556	-0.432861	0.0760284	21	2.19911
16	52	BD	-1.01915	0.149147	-0.513996	0.474304	-0.427171	-0.0392908	-0.957268	-0.0315512	-0.613696	0.335439	-0.472869	-0.270924	21	2.98451
16	53	BD	-1.06775	0.24119	-0.90751	0.306888	-0.981036	-0.133747	-0.905616	0.178092	-0.670116	0.366054	-0.446995	-0.112735	21	3.61283
16	54	BD	-0.258834	-0.0975286	-0.788767	0.381259	-0.597734	-0.371894	-0.329071	-0.0537121	-0.634334	0.320169	-0.608456	-0.327142	21	3.76991
16	55	BD	-0.926114	-0.32906	-0.978457	-0.01147	-0.950963	0.146789	-0.260778	0.00679913	-0.861485	0.193118	-0.758043	0.320275	21	3.45575
16	56	BD	-0.583886	-0.311041	-0.369982	0.00977844	-0.533389	0.320387	-0.549755	-0.217088	-0.369177	0.120008	-0.723436	0.34652	21	4.08407
16	57	BD	-0.629473	0.293556	-0.403241	0.339635	-0.506496	-0.148603	-0.770256	0.156459	-0.798989	-0.181906	-0.483088	-0.14029	21	5.34071
16	58	BD	-0.424561	-0.176132	-0.748968	-0.345142	-0.308608	-0.166508	-0.482829	0.185651	-0.805416	0.00932902	-0.336358	0.191753	21	1.41372
16	59	BD	-1.00317	0.114751	-0.668617	-0.266232	-0.738605	0.416855	-0.832036	0.0160016	-0.645846	-0.263386	-0.542244	0.234958	21	1.88496
16	60	BD	-0.339934	0.151229	-0.891764	0.163072	-0.871995	-0.30555	-0.576261	0.295149	-0.866426	0.0358005	-0.633462	-0.271242	21	3.14159
17	1	BD	-0.483479	0.172437	-0.427596	0.418282	-0.557503	-0.254133	-0.242117	-0.662692	0.240906	-0.613217	-0.487716	-0.587715	22	2.04204
17	2	BD	-0.944325	0.198525	-0.321055	0.189917	-0.62395	-0.372527	-1.05002	-0.0728888	-0.347718	0.36211	-0.313578	-0.339397	22	3.92699
17	3	BD	-0.914254	-0.314926	-0.420922	0.111729	-0.386133	0.206155	-0.221729	-0.695214	0.333475	-0.503329	0.281823	-0.303206	22	0.942478
17	4	BD	-0.824717	-0.392421	-0.918447	-0.277985	-0.377155	-0.110236	-0.371422	-0.317567	-0.971171	-0.303085	-0.362412	-0.103149	22	2.82743
17	5	BD	-0.540925	0.38039	-0.981775	-0.0585008	-0.846719	0.203708	-0.805828	0.352623	-0.988292	-0.018591	-0.721421	-0.342891	22	2.67035
17	6	BD	-0.943513	-0.143156	-0.967796	0.0110977	-0.183759	0.0162815	-0.893768	-0.147565	-0.903767	0.144151	-0.296267	-0.0266633	22	3.45575
17	7	BD	-0.487056	0.365979	-0.65	0.426168	-0.512767	0.188885	-0.415227	0.279148	-0.631695	0.290479	-0.405287	0.0804718	22	2.19911
17	8	BD	-1.07267	-0.0147599	-0.476145	-0.180032	-0.977744	0.0577901	-0.923237	-0.267699	-0.393084	0.202187	-0.971009	-0.0730744	22	4.24115
17	9	BD	-0.278058	-0.0655834	-0.340414	0.0325388	-1.07163	0.170349	-0.316021	-0.137224	-0.302584	0.0470435	-0.924609	-0.0979941	22	1.25664
17	10	BD	-1.06751	0.0438822	-0.420483	-0.367304	-0.981893	0.161875	-1.06757	-0.0818582	-0.956483	-0.304321	-0.461187	0.230603	22	1.88496
17	11	BD	-0.362689	-0.0301976	-0.781966	0.296401	-0.782946	-0.365267	-0.363204	-0.0853931	-0.969321	0.187645	-0.843026	-0.323237	22	3.29867
17	12	BD	-0.851549	0.240197	-0.297204	-0.0123199	-0.526505	0.3393	-0.6151	0.350814	-0.363244	0.147515	-0.332183	0.415809	22	3.61283
17	13	BD	-1.03166	0.0951582	-0.69885	0.347587	-0.558837	-0.317924	-0.989485	-0.0078091	-0.605793	0.292387	-0.406435	-0.230747	22	2.51327
17	14	BD	-0.325339	-0.292326	-0.717603	-0.235758	-0.508867	-0.31699	-0.404953	0.236889	-0.638642	0.255923	-0.453781	0.0219581	22	4.39823
17	15	BD	-0.65	-0.273832	-0.931346	0.219812	-0.382078	0.319296	-0.940415	-0.250385	-0.772594	0.295996	-0.400424	-0.0844843	22	2.98451
17	16	BD	-0.343593	0.0763957	-0.598896	0.363626	-0.408602	-0.287687	-0.377272	-0.0685011	-0.511747	0.164947	-0.57745	-0.318097	22	4.55531
17	17	BD	-0.304665	0.112206	-1.03839	-0.126196	-0.362236	-0.140352	-0.393383	0.227869	-0.904266	-0.0153141	-0.415778	-0.0964174	22	5.18363
17	18	BD	-0.691315	-0.29397	-0.382785	-0.180239	-0.89424	0.219915	-0.540208	-0.381014	-0.27526	-0.0442565	-0.890843	0.24191	22	4.86947
17	19	BD	-0.425676	0.201982	-0.622725	0.390054	-0.312244	0.0595555	-0.448191	0.321582	-0.746329	0.438989	-0.265612	0.226975	22	3.76991
17	20	BD	-0.424561	-0.176132	-0.708254	0.274066	-1.10749	-0.184838	-0.384263	-0.255929	-0.536439	0.310489	-0.963238	-0.124685	22	5.34071
17	21	BD	-1.03587	0.125377	-0.987068	-0.0354273	-0.752396	0.281331	-1.01536	-0.0939808	-0.894601	-0.340503	-0.376619	0.184865	22	1.41372
17	22	BD	-0.430454	-0.0547388	-0.918671	-0.209909	-1.04862	-0.230142	-0.46534	0.00593107	-0.685576	-0.191716	-0.893719	-0.1573	22	1.09956
17	23	BD	-0.232247	-0.24119	-0.914342	-0.363836	-1.05162	-0.100135	-0.48839	-0.0895351	-1.00102	-0.261928	-1.06573	-0.0502808	22	4.71239
17	24	BD	-0.58805	-0.440795	-0.428744	0.149239	-0.676648	0.381079	-0.726031	-0.500477	-0.232156	0.0681517	-0.392222	0.26105	22	3.14159
17	25	BD	-0.811244	-0.258044	-0.72256	-0.34137	-0.856972	-0.389258	-0.626566	-0.246662	-0.477192	-0.1875	-0.485241	-0.34624	22	1.72788
17	26	BD	-0.921358	-0.244332	-0.730381	0.280323	-0.52647	-0.232326	-0.720324	-0.164303	-0.847836	0.225446	-0.497274	0.294468	22	4.08407
17	27	BD	-0.280849	0.149147	-0.87442	0.129569	-0.824335	0.327876	-0.404227	0.189338	-0.886924	0.0508802	-0.844416	-0.219696	22	0.785398
17	28	BD	-0.830249	0.248091	-0.830415	-0.121692	-0.438955	-0.290478	-0.864257	0.208868	-1.01354	-0.175205	-0.388248	-0.29928	22	1.5708
17	29	BD	-0.321905	-0.106605	-0.570118	-0.375817	-0.796827	0.234973	-0.466789	-0.290568	-0.846448	-0.315936	-0.732448	0.542261	22	5.02655
17	30	BD	-0.607049	0.202068	-0.671554	-0.308241	-0.436368	0.341883	-0.74585	0.279887	-0.484773	-0.645248	-0.540916	0.44924	22	2.35619
17	31	BD	-0.817342	-0.267802	-0.56822	-0.384747	-0.390344	0.126643	-0.736405	-0.349369	-0.467981	-0.303333	-0.520295	0.371287	22	0.785398
17	32	BD	-0.892399	0.0787601	-0.795219	0.326166	-0.318225	-0.0585008	-0.790643	0.0142257	-0.788976	0.33624	-0.406978	0.0359965	22	1.72788
17	33	BD	-0.41795	-0.0937542	-1.01855	-0.0918899	-0.990823	-0.229888	-0.313788	0.0856207	-0.968725	-0.18773	-0.939238	-0.353246	22	4.24115
17	34	BD	-0.55834	0.431229	-0.319179	0.082483	-0.443685	0.283968	-0.697447	0.293961	-0.498902	0.200826	-0.612968	0.246308	22	5.18363
17	35	BD	-0.29863	0.202864	-0.912106	-0.127838	-0.632892	0.244662	-0.358511	0.0413851	-1.01034	-0.0150463	-1.01666	0.178417	22	1.41372
17	36	BD	-0.964814	0.0784919	-0.321934	0.221284	-0.540528	0.175191	-0.769747	0.308925	-0.296552	0.201368	-0.614705	0.298809	22	5.02655
17	37	BD	-0.820753	-0.383517	-0.675329	-0.362223	-0.534081	-0.318485	-0.766019	-0.345018	-0.562709	-0.233069	-0.523005	-0.197461	22	2.82743
17	38	BD	-0.71259	0.44535	-0.721428	-0.249099	-0.887359	-0.282873	-0.647431	0.429868	-0.632406	-0.274688	-0.936434	-0.281096	22	3.61283
17	39	BD	-0.438743	-0.251766	-0.601708	0.343612	-0.780079	-0.244643	-0.569216	-0.273504	-0.55585	0.395548	-0.781307	-0.1894	22	2.04204
17	40	BD	-0.798135	-0.406997	-0.395472	-0.124141	-0.215519	-0.0456658	-0.945606	-0.288667	-0.431707	-0.197722	-0.0930092	-0.132322	22	5.34071
17	41	BD	-0.363506	0.115751	-0.65	0.371343	-0.378454	-0.156777	-0.489227	0.273304	-0.793932	0.380943	-0.231779	0.0171889	22	1.25664
17	42	BD	-0.711183	0.287842	-0.43098	-0.411917	-0.765321	0.184552	-0.66772	0.458792	-0.39923	-0.252638	-0.795476	0.230318	22	2.98451
17	43	BD	-0.554911	-0.331616	-0.719193	-0.325528	-0.434165	-0.297071	-0.245962	-0.179957	-0.574756	-0.294237	-0.341447	-0.253652	22	3.92699
17	44	BD	-1.02463	0.182718	-0.590689	-0.42202	-0.45978	-0.196979	-0.956378	-0.0878525	-0.293335	-0.124938	-0.297669	0.108003	22	4.39823
17	45	BD	-0.90382	-0.0824712	-0.436368	-0.341883	-0.938867	0.260097	-0.896843	0.0496142	-0.387077	-0.274714	-0.843197	0.279447	22	3.76991
17	46	BD	-0.356212	0.304227	-0.929878	-0.113078	-1.02349	-0.0392555	-0.134167	-0.0318488	-0.910845	0.020143	-0.902605	0.261502	22	3.45575
17	47	BD	-0.790553	0.264342	-0.533638	0.261353	-1.00367	-0.20419	-1.04652	0.316522	-0.385695	-0.12439	-0.6395	-0.299655	22	2.67035
17	48	BD	-0.996942	0.200307	-0.716075	0.23043	-0.958117	-0.240728	-0.531371	-0.360189	-0.568158	0.435549	-0.763666	-0.282225	22	1.09956
17	49	BD	-0.787233	0.188885	-0.314267	-0.109086	-0.425793	-0.151229	-0.935158	-0.148712	-0.285736	0.267457	-0.856311	-0.324272	22	0.942478
17	50	BD	-0.781409	0.361042	-0.480866	0.201566	-0.898402	0.296034	-0.808165	0.251417	-0.416865	0.0709351	-0.831048	0.118281	22	2.51327
17	51	BD	-0.330776	0.28743	-0.532698	0.322283	-0.976169	0.254831	-0.341095	0.180168	-0.49901	0.26919	-0.971309	0.0342489	22	4.71239
17	52	BD	-1.04991	0.269743	-0.920548	-0.372378	-0.628285	-0.310533	-0.565421	0.346554	-0.38704	-0.201319	-0.0889643	-0.145099	22	2.35619
17	53	BD	-0.286852	0.0381684	-0.896618	0.25538	-0.946678	-0.0103602	-0.217203	0.0196175	-0.934231	0.0298696	-0.810935	-0.221924	22	4.55531
17	54	BD	-0.672182	0.317215	-0.926573	-0.286399	-0.519776	-0.292487	-0.442366	0.214199	-0.84678	-0.20611	-0.502282	-0.247419	22	4.08407
17	55	BD	-0.392665	0.201052	-1.0091	0.0377426	-0.350342	0.0528377	-0.45038	0.192116	-0.977171	-0.203375	-0.362155	0.0520419	22	4.86947
17	56	BD	-0.951999	0.0532505	-1.10446	0.0158702	-0.557702	0.32188	-0.92101	-0.062664	-1.12487	-0.0171942	-0.600733	0.292453	22	1.88496
17	57	BD	-0.65	-0.330736	-0.261181	-0.303778	-0.287656	-0.0903425	-0.869988	-0.251095	-0.209837	0.105485	-0.396775	0.15195	22	3.29867
17	58	BD	-0.688995	-0.277462	-1.06271	0.166747	-0.27255	0.0131808	-0.451378	-0.208291	-0.988034	-0.161271	-0.500016	0.198223	22	1.5708
17	59	BD	-0.343455	0.0996024	-0.176555	-0.0165331	-1.0036	-0.0623486	-0.312676	0.0897425	-0.184269	-0.164998	-0.981878	-0.0514483	22	3.14159
17	60	BD	-0.470657	0.337295	-0.481851	-0.151402	-0.909355	-0.233524	-0.374125	0.186186	-0.426089	-0.209111	-1.02307	0.00213684	22	2.19911
18	1	BD	-1.03632	0.0963193	-0.74059	0.315926	-0.905622	-0.409081	-0.922445	0.612831	-0.586139	0.922969	-0.609103	0.613037	22	5.18363
18	2	BD	-0.607652	-0.301319	-0.949203	0.0104484	-0.65	0.426168	-0.634001	-0.263687	-0.902134	-0.0322958	-0.631024	0.31033	22	5.02655
18	3	BD	-0.411681	-0.38139	-0.899418	-0.25828	-0.945865	0.352598	-0.520467	-0.328024	-0.936855	-0.110789	-0.228004	0.0324662	22	2.51327
18	4	BD	-0.796863	0.329859	-0.478451	0.204444	-0.92489	0.284657	-0.871412	0.0609862	-0.441988	0.17474	-0.974878	-0.0734566	22	2.19911
18	5	BD	-0.485041	0.26399	-0.395282	-0.00889494	-0.397164	-0.301318	-0.440337	0.251923	-0.407759	-0.0130143	-0.48017	-0.281803	22	2.04204
18	6	BD	-0.850446	-0.0499767	-0.338019	0.280909	-1.04842	0.0418756	-0.93187	-0.184806	-0.592832	0.176126	-0.972956	-0.360765	22	2.67035
18	7	BD	-0.241239	0.16515	-1.08255	-0.174763	-0.406928	0.118554	-0.344465	0.120424	-1.10249	0.199225	-0.502291	0.0802425	22	1.09956
18	8	BD	-0.527887	0.335502	-0.286687	-0.118048	-0.311378	0.195503	-0.445587	-0.272883	-0.309839	-0.24985	-0.249992	0.149725	22	4.71239
18	9	BD	-0.393212	0.353439	-0.280692	0.0388159	-0.406707	-0.334863	-0.448913	0.113773	-0.313558	-0.0219618	-0.430511	-0.323026	22	4.86947
18	10	BD	-0.848551	0.373421	-0.420072	-0.0405425	-0.369329	-0.252717	-0.622593	0.386334	-0.375227	-0.145695	-0.518433	-0.291488	22	2.35619
18	11	BD	-0.618279	0.453633	-1.02838	0.0667179	-0.323642	-0.159176	-0.598836	0.380506	-0.295534	0.168878	-0.430349	-0.237945	22	4.08407
18	12	BD	-0.930983	-0.162226	-0.378152	-0.212391	-0.513803	-0.305902	-0.979173	-0.119443	-0.366095	-0.217493	-0.51403	-0.319838	22	1.72788
18	13	BD	-0.435355	0.222271	-0.678487	0.407386	-0.904231	0.171481	-0.42769	0.0449402	-0.616067	0.229271	-0.87163	0.179526	22	4.24115
18	14	BD	-0.325738	0.105359	-0.837067	0.29937	-0.528342	0.228805	-0.368096	0.0949474	-0.872712	0.215616	-0.622365	0.288184	22	3.61283
18	15	BD	-0.621698	-0.404739	-0.804086	-0.183633	-0.190338	0.114606	-0.557274	-0.253716	-0.725116	-0.235742	-0.12094	-0.00280895	22	2.98451
18	16	BD	-0.976364	-0.0113969	-0.971723	0.129984	-0.792766	-0.320658	-1.06311	-0.0144981	-0.694243	0.294749	-1.0169	-0.202023	22	4.39823
18	17	BD	-0.922332	-0.0286233	-0.263539	-0.156141	-0.606362	0.310503	-0.914971	0.124964	-0.386981	-0.32493	-0.705284	0.411471	22	3.92699
18	18	BD	-0.583886	0.311041	-0.65	-0.388709	-0.77353	-0.232326	-0.305524	0.363922	-0.834429	-0.331763	-1.00517	-0.189606	22	3.14159
18	19	BD	-0.932271	-0.254158	-0.357651	0.0515491	-0.768402	-0.412917	-0.661569	-0.296093	-0.336702	0.263959	-0.45475	-0.326867	22	1.41372
18	20	BD	-0.925932	-0.0486542	-0.514638	0.304028	-0.667108	-0.244662	-0.883285	-0.106242	-0.454616	0.370498	-0.616379	-0.266105	22	1.25664
18	21	BD	-0.697169	-0.335626	-0.924417	0.247086	-0.790607	0.386314	-0.445052	-0.366163	-0.936121	0.189697	-0.734745	0.280011	22	4.55531
18	22	BD	-0.812861	-0.224158	-0.49868	-0.284592	-0.37024	0.218572	-0.744395	-0.337485	-0.508195	-0.432556	-0.526455	0.289219	22	1.88496
18	23	BD	-0.710064	0.28258	-0.548786	0.352975	-0.447424	-0.209774	-0.908439	0.154906	-0.74681	0.302669	-0.407222	-0.204508	22	0.942478
18	24	BD	-0.763118	-0.31079	-0.546485	-0.361	-0.99913	0.20157	-0.73127	-0.407332	-0.476319	-0.3166	-0.523865	0.368825	22	3.76991
18	25	BD	-0.697732	0.339629	-0.546758	-0.283654	-1.00907	-0.242196	-0.605238	0.327352	-0.425149	-0.360931	-0.865732	-0.137775	22	3.45575
18	26	BD	-0.702035	-0.244805	-0.88189	0.181172	-0.547413	-0.482636	-0.60419	0.358368	-0.818033	0.161816	-0.533022	-0.477322	22	0.785398
18	27	BD	-0.856969	0.0672483	-0.368363	-0.0296012	-0.875439	-0.176132	-0.911697	-0.0237535	-0.186312	-0.129461	-0.74485	-0.245593	22	3.29867
18	28	BD	-0.933827	-0.138432	-0.275034	-0.0934895	-0.848021	0.272552	-0.990622	-0.110781	-0.27275	-0.0105977	-0.92446	0.187651	22	2.82743
18	29	BD	-1.00516	-0.115398	-0.462416	-0.126527	-0.330028	0.0111737	-1.04534	0.0110972	-0.433639	-0.22755	-0.34246	0.00474594	22	5.34071
18	30	BD	-0.978193	0.16007	-0.264509	-0.222563	-0.360669	0.195156	-1.06977	-0.00971545	-0.247364	-0.0723137	-0.386144	0.312738	22	1.5708
18	31	BD	-0.720044	0.329531	-0.247824	0.0709145	-0.833876	-0.294263	-0.795273	0.287837	-0.238267	-0.078846	-0.733659	-0.307449	22	1.41372
18	32	BD	-0.795219	-0.326166	-0.524706	0.235643	-0.673783	0.340118	-0.566692	-0.2214	-0.432859	-0.299422	-0.641767	0.327219	22	1.5708
18	33	BD	-0.399811	-0.144447	-0.291168	0.0125307	-0.840817	-0.227407	-0.428755	0.20874	-0.296539	0.129497	-0.867873	-0.24161	22	2.35619
18	34	BD	-0.454319	-0.368023	-0.625655	-0.348146	-0.418665	0.208295	-0.581425	-0.26434	-0.739432	-0.225849	-0.376227	0.317256	22	4.39823
18	35	BD	-0.562716	-0.410637	-0.455414	-0.311403	-0.879748	-0.237911	-0.554995	-0.338302	-0.389197	-0.240478	-0.721417	0.354343	22	5.02655
18	36	BD	-0.382924	-0.208663	-0.619787	0.432062	-0.704743	-0.389514	-0.426366	-0.216191	-0.804257	0.359628	-0.673417	-0.3845	22	1.88496
18	37	BD	-0.55834	0.431229	-0.69574	0.325459	-0.521558	-0.288486	-0.576722	0.305144	-0.715147	0.268654	-0.509999	-0.411999	22	3.92699
18	38	BD	-0.89511	0.00855942	-0.915573	-0.153329	-0.512767	0.188885	-0.655783	-0.243923	-0.863176	-0.213168	-0.399246	0.337942	22	3.14159
18	39	BD	-0.156883	-0.01722	-0.540925	-0.38039	-0.846821	-0.270901	-0.423859	0.396456	-0.498298	-0.317683	-0.344377	-0.16534	22	3.29867
18	40	BD	-0.268993	0.123797	-0.592785	0.407106	-0.868687	-0.196907	-0.466337	0.303318	-0.736898	0.349599	-0.451731	-0.371302	22	3.61283
18	41	BD	-1.02187	-0.120828	-0.398168	-0.122827	-0.791714	-0.266525	-0.987062	-0.095004	-0.202991	-0.078356	-0.764344	-0.265232	22	3.76991
18	42	BD	-0.414081	0.18432	-0.797107	0.202476	-0.669328	-0.2764	-0.399342	-0.0333382	-0.70696	0.299963	-0.953869	-0.0587154	22	2.67035
18	43	BD	-0.909128	-0.0456913	-0.346522	-0.314261	-0.926114	0.32906	-0.92307	-0.320651	-0.372801	0.0719564	-0.983566	0.148834	22	5.34071
18	44	BD	-0.453281	0.203708	-0.96058	0.100914	-0.864314	0.0377893	-0.298764	-0.0840093	-0.86729	0.26923	-0.811221	0.0806747	22	4.08407
18	45	BD	-0.462416	0.126527	-0.952722	-0.204188	-0.396523	0.0266415	-0.39462	0.0821615	-0.984246	0.131728	-0.313518	-0.0669107	22	2.82743
18	46	BD	-0.65	0.386445	-0.65	-0.31799	-0.992058	0.30799	-0.426153	0.292358	-0.459702	-0.376791	-0.880146	0.127784	22	3.45575
18	47	BD	-1.01724	0.0385986	-0.441324	-0.287218	-0.563573	0.301408	-0.96387	-0.131805	-0.476434	-0.29998	-0.455703	0.280093	22	1.25664
18	48	BD	-1.00624	-0.143929	-0.444201	-0.245262	-0.613935	-0.256616	-0.721165	0.371423	-0.392495	-0.123153	-0.58174	-0.358588	22	2.98451
18	49	BD	-0.449554	0.0499767	-0.52581	0.341209	-0.341433	0.124669	-0.466624	0.0269688	-0.342506	0.285519	-0.474915	-0.110524	22	4.24115
18	50	BD	-0.315781	-0.225433	-0.39896	0.401749	-0.918961	-0.0282689	-0.36429	-0.231258	-0.420254	0.369506	-0.852062	0.125444	22	0.942478
18	51	BD	-0.291522	-0.322775	-0.822019	0.386361	-0.975235	0.187774	-0.34645	-0.287889	-0.802662	0.372563	-0.5693	-0.0977154	22	1.72788
18	52	BD	-0.747303	0.339336	-0.972254	0.217363	-0.77703	0.203291	-0.643555	0.379077	-0.822275	0.320753	-0.669653	0.23664	22	1.09956
18	53	BD	-0.889776	0.187334	-0.962406	0.323506	-0.379615	-0.109243	-0.748672	0.213486	-0.916543	0.464602	-0.62173	0.249847	22	4.71239
18	54	BD	-0.287656	-0.0903425	-1.00035	0.087352	-0.939699	-0.141296	-0.301548	0.0417809	-0.791918	-0.164294	-0.923574	-0.283042	22	2.19911
18	55	BD	-0.927588	-0.0692105	-0.840478	0.358236	-0.280692	-0.0388159	-0.986113	0.04196	-0.807044	0.286846	-0.298072	0.191197	22	2.51327
18	56	BD	-0.780655	-0.358972	-0.206308	-0.144164	-0.346022	0.175502	-0.971386	-0.100472	-0.231023	-0.0952607	-0.447244	0.189647	22	2.04204
18	57	BD	-1.07591	-0.014873	-0.743656	0.257318	-1.05872	0.199345	-0.990779	0.137349	-0.510896	0.36427	-0.828723	0.400999	22	5.18363
18	58	BD	-0.745089	-0.331616	-0.947616	-0.232523	-0.277977	0.181448	-0.553822	-0.343267	-0.941784	0.158429	-0.768819	0.276591	22	4.86947
18	59	BD	-0.345701	-0.0536561	-1.06271	0.166747	-0.721307	-0.335472	-0.538051	-0.489564	-0.874097	-0.386597	-1.55927	-12.2919	22	0.785398
18	60	BD	-0.394079	0.304995	-0.539031	-0.304885	-0.495508	0.346995	-0.574746	-0.321797	-0.518688	-0.465946	-0.605019	0.567851	22	4.55531
19	1	BD	-0.209406	0.0153859	-0.738843	0.309834	-0.853329	-0.137147	-0.496927	0.0266932	-0.717251	0.320071	-0.869414	-0.175127	23	3.14159
19	2	BD	-1.10944	-0.0810112	-0.930983	-0.162226	-0.358351	-0.0947624	-1.07129	0.182783	-0.80695	0.120093	-0.394355	-0.2238	23	5.02655
19	3	BD	-0.481491	0.269671	-0.344284	0.176505	-0.850843	0.156916	-0.540309	0.201256	-0.373957	0.200291	-0.8087	-0.128123	23	1.09956
19	4	BD	-0.788676	0.311472	-0.468575	0.341211	-0.362333	0.194034	-0.675916	0.239619	-0.454604	0.186216	-0.281052	-0.0071786	23	2.04204
19	5	BD	-0.866241	0.223924	-0.621698	0.404739	-0.690586	0.288782	-0.93741	0.0906299	-0.514522	0.360827	-0.651903	0.195046	23	2.67035
19	6	BD	-0.593894	-0.399217	-0.440312	0.217138	-0.321143	0.0819933	-0.921732	-0.35501	-0.516853	0.222245	-0.403524	0.0510368	23	5.18363
19	7	BD	-0.566708	-0.39186	-0.928454	0.383258	-0.785627	0.255078	-0.786918	-0.259055	-0.728787	0.450393	-0.628583	0.255547	23	2.51327
19	8	BD	-0.300919	0.0366898	-0.65	0.30428	-0.764526	0.314658	-0.30782	-0.0108156	-0.483548	0.261149	-0.709352	0.281061	23	4.39823
19	9	BD	-1.05531	-0.131693	-0.958567	0.124669	-0.673924	-0.342131	-0.923639	0.0289484	-0.873559	0.260031	-0.890394	-0.318266	23	3.29867
19	10	BD	-0.459183	-0.227407	-0.65	-0.348997	-0.724544	-0.259966	-0.442616	-0.157024	-0.443012	-0.331545	-0.616373	-0.209114	23	4.24115
19	11	BD	-0.300373	-0.0616486	-0.895248	0.141594	-0.933536	-0.390254	-0.423306	0.0296746	-0.864188	0.119869	-0.907268	-0.377491	23	3.92699
19	12	BD	-0.942792	-0.118296	-0.668355	0.262485	-0.964294	0.282992	-0.793618	-0.0610496	-0.690302	0.35119	-0.924567	0.256107	23	3.76991
19	13	BD	-0.691666	-0.296472	-0.789674	-0.383752	-0.272248	-0.0397034	-0.633357	-0.174752	-0.861097	-0.14946	-0.154729	-0.113147	23	1.41372
19	14	BD	-0.408358	0.332592	-0.446556	0.0358726	-0.305231	-0.0120396	-0.296921	0.308321	-0.545212	0.182035	-0.437194	0.0291889	23	2.35619
19	15	BD	-0.364474	0.257089	-0.976358	-0.159176	-0.3373	-0.180538	-0.288623	0.127177	-0.931641	0.00509383	-0.309158	-0.209439	23	4.55531
19	16	BD	-0.481646	-0.378129	-1.01724	0.0385986	-0.913514	0.0856209	-0.514871	-0.428439	-0.994106	-0.0998985	-0.815039	-0.0717268	23	1.25664
19	17	BD	-0.830012	-0.186408	-0.96374	-0.245121	-0.223232	0.172425	-0.742763	-0.24938	-0.881179	-0.380011	-0.382668	0.244876	23	0.785398
19	18	BD	-0.571144	-0.275004	-0.622885	-0.387762	-0.549352	0.351003	-0.594701	-0.29682	-0.760637	-0.184945	-0.668328	0.347905	23	2.82743
19	19	BD	-0.222285	0.138973	-0.341883	-0.240728	-0.548205	0.228636	-0.275559	0.0233971	-0.291499	-0.245749	-0.294099	0.267218	23	1.72788
19	20	BD	-0.407232	0.28932	-0.868687	-0.196907	-0.452911	-0.370671	-0.350827	0.285269	-0.927974	-0.239763	-0.474446	-0.276667	23	1.88496
19	21	BD	-0.968895	-0.0795094	-0.370703	-0.188388	-1.10225	-0.0475334	-0.854768	-0.117981	-0.417197	-0.205948	-1.02288	-0.140739	23	1.5708
19	22	BD	-0.514656	0.371855	-0.824717	-0.392421	-0.88957	0.00836597	-0.361532	0.229856	-0.859562	-0.13238	-0.821178	0.225057	23	3.61283
19	23	BD	-0.372279	-0.135454	-0.791426	-0.226329	-0.972713	0.157398	-0.375704	-0.165872	-0.917806	-0.281395	-0.915344	0.225102	23	0.942478
19	24	BD	-0.489045	-0.221535	-0.329089	-0.0800122	-0.601458	0.228373	-0.384145	-0.34787	-0.346128	-0.00536045	-0.50098	0.328894	23	4.71239
19	25	BD	-0.329101	0.156513	-0.501865	-0.406997	-0.359277	-0.11746	-0.463591	0.400841	-0.399207	-0.242587	-0.356559	0.0987629	23	2.98451
19	26	BD	-0.492822	-0.162763	-0.959593	0.208823	-0.418492	-0.37049	-0.539179	-0.197127	-1.01074	0.159041	-0.399837	-0.360765	23	4.08407
19	27	BD	-0.852434	0.323963	-0.360642	0.226071	-0.742547	0.4354	-0.864578	0.394251	-0.306027	0.305841	-0.698477	0.394125	23	5.34071
19	28	BD	-0.902836	0.301318	-0.859911	-0.250162	-0.965303	0.0555964	-0.890882	0.165713	-0.885032	-0.287975	-0.974789	-0.0831735	23	4.86947
19	29	BD	-0.441779	-0.187483	-0.728081	-0.367342	-0.598319	0.367729	-0.398748	-0.176194	-0.627481	-0.317933	-0.492867	0.379911	23	3.45575
19	30	BD	-0.845681	-0.368023	-0.861156	0.0526471	-1.14312	-0.01722	-0.749015	-0.242186	-0.897942	0.124061	-1.00624	-0.320622	23	2.19911
19	31	BD	-0.69997	-0.355557	-0.676496	0.378908	-1.01097	-0.208406	-0.509796	-0.258282	-0.508488	0.382977	-0.851061	-0.134098	23	5.34071
19	32	BD	-0.289596	-0.145613	-1.06929	-0.136234	-0.846202	-0.440676	-0.305284	-0.215737	-0.896204	0.126405	-0.891227	-0.470591	23	1.09956
19	33	BD	-0.382924	-0.208663	-0.830102	-0.214637	-0.473835	0.395673	-0.484747	-0.247684	-0.934182	0.181011	-0.484895	0.365998	23	5.18363
19	34	BD	-0.723563	-0.256544	-0.577473	0.252933	-0.387894	-0.127838	-0.884871	-0.0842542	-0.433219	0.24238	-0.325894	-0.236174	23	3.14159
19	35	BD	-0.900824	-0.259736	-0.427593	-0.230309	-0.39896	0.401749	-0.987308	-0.161211	-0.474411	-0.285643	-0.319042	0.220689	23	1.5708
19	36	BD	-0.703783	0.382684	-0.856969	0.0672483	-0.364088	-0.00998426	-0.393437	0.313033	-0.952401	0.0571852	-0.224564	-0.0805657	23	3.92699
19	37	BD	-0.542224	-0.37586	-0.914254	0.314926	-0.403529	0.0434596	-0.731147	-0.316363	-0.702717	0.319959	-0.344248	-0.0462673	23	3.29867
19	38	BD	-0.586737	-0.297631	-0.675471	-0.364259	-0.812504	-0.26006	-0.494703	-0.234248	-0.629436	-0.447226	-0.711423	-0.26041	23	1.41372
19	39	BD	-0.408602	-0.287687	-0.29921	0.0122498	-0.888481	-0.32824	-0.389629	-0.255518	-0.416418	-0.04377	-0.896157	-0.316986	23	3.76991
19	40	BD	-0.318084	-0.107846	-0.228372	0.170349	-1.0793	0.0149914	-0.322291	-0.214236	-0.2815	0.136327	-0.948467	0.0872807	23	2.04204
19	41	BD	-0.527887	-0.335502	-1.08024	0.0758624	-0.89004	0.330387	-0.324175	-0.235215	-1.0246	-0.00394584	-0.871253	0.256153	23	3.45575
19	42	BD	-0.54039	-0.206146	-0.837067	0.29937	-0.618629	-0.448631	-0.482343	-0.111958	-0.877278	0.292784	-0.561866	-0.311452	23	0.942478
19	43	BD	-0.488061	-0.363721	-0.469988	0.186408	-0.337254	0.0779763	-0.348709	-0.287211	-0.373546	0.323027	-0.32894	0.164151	23	2.67035
19	44	BD	-0.606677	-0.308262	-0.884774	0.158357	-0.63559	0.206079	-0.542201	-0.374806	-0.772417	0.270217	-0.522619	0.285379	23	2.19911
19	45	BD	-0.875027	-0.0236513	-1.04842	0.0418756	-0.333752	0.033239	-0.80445	0.0708389	-0.959536	0.227699	-0.385797	0.0688232	23	3.61283
19	46	BD	-0.916815	-0.130135	-0.406084	-0.0256366	-0.65	0.336893	-0.915362	-0.230849	-0.247637	-0.0199431	-0.87614	0.146888	23	1.88496
19	47	BD	-0.802242	0.418282	-0.769656	-0.22504	-0.350123	0.357379	-0.825692	0.498526	-0.856813	-0.195437	-0.340182	0.301552	23	1.25664
19	48	BD	-0.855907	-0.185399	-0.52441	0.345055	-0.921308	0.132326	-0.591907	-0.247174	-0.526244	0.282236	-1.03451	-0.0941643	23	5.02655
19	49	BD	-0.966122	-0.127722	-0.872261	0.0897992	-0.458051	-0.264195	-0.735645	-0.29449	-0.999416	0.00858688	-0.448103	0.114252	23	2.82743
19	50	BD	-0.449022	0.180961	-0.967679	-0.248198	-0.65	-0.373437	-0.308127	0.322603	-0.933325	-0.12083	-0.800971	-0.429126	23	1.72788
19	51	BD	-0.203388	-0.111353	-0.850074	0.376284	-0.71962	0.327535	-0.357196	-0.251067	-1.01937	0.271718	-0.754038	0.236211	23	4.39823
19	52	BD	-0.729424	-0.373662	-0.262633	-0.0683032	-0.358385	0.14223	-0.742297	-0.267089	-0.383036	0.0575555	-0.520861	0.258171	23	0.785398
19	53	BD	-0.342143	0.207652	-1.07267	-0.0147599	-0.919841	0.242966	-0.434882	0.269767	-0.884444	-0.0790758	-0.867126	0.230824	23	2.98451
19	54	BD	-0.298809	0.114109	-0.922469	-0.183783	-0.606362	0.310503	-0.404813	0.117844	-0.913896	-0.284432	-0.626543	0.244563	23	2.35619
19	55	BD	-0.956407	-0.0763957	-0.389377	0.203621	-0.446398	-0.325831	-0.98261	-0.213864	-0.38934	0.286588	-0.386993	-0.19252	23	4.86947
19	56	BD	-0.406037	-0.164555	-0.771771	0.273503	-0.428005	0.30555	-0.25177	-0.278009	-0.660767	0.347482	-0.277139	0.252415	23	4.55531
19	57	BD	-0.91225	0.204892	-0.563942	0.404869	-0.351239	-0.17249	-0.951191	0.108853	-0.778187	-0.348776	-0.490492	-0.229926	23	2.51327
19	58	BD	-0.864645	0.222271	-1.07731	0.246709	-0.399811	0.144447	-0.855823	0.223843	-0.967579	0.27339	-0.313921	0.0356644	23	4.08407
19	59	BD	-0.521443	0.24178	-0.759075	0.38039	-0.999627	-0.0616486	-0.403739	0.372925	-0.699163	0.313111	-0.748613	-0.334961	23	4.71239
19	60	BD	-1.05734	0.101562	-0.395126	-0.22949	-0.768677	-0.326063	-1.10603	-0.074721	-0.397025	-0.165653	-0.823506	-0.210335	23	4.24115
20	1	BD	-0.408886	0.2171	-0.584069	-0.469123	-0.469751	-0.248091	-0.204958	0.703668	0.0121861	0.227775	-0.12841	0.479017	23	2.19911
20	2	BD	-0.916897	0.27638	-0.349037	0.146789	-0.672334	-0.319387	-0.970965	0.0242392	-0.550377	0.197263	-0.552257	-0.301615	23	4.24115
20	3	BD	-0.440301	0.335589	-0.626358	-0.338099	-0.868687	-0.196907	-0.692925	0.224339	-0.443776	0.0704918	-0.793305	-0.259761	23	3.45575
20	4	BD	-0.980977	-0.0347871	-0.591746	-0.274066	-0.913515	0.15214	-0.0516082	-0.838758	-0.195118	-0.641204	0.225228	-0.656061	23	0.942478
20	5	BD	-0.226103	0.105689	-0.422126	-0.131563	-0.304912	-0.0362702	-0.173434	0.158847	-0.452206	-0.189484	-0.325999	-0.071324	23	2.04204
20	6	BD	-0.887867	-0.185842	-0.397765	0.261197	-0.369688	-0.0698897	-0.886001	-0.0334976	-0.590243	0.272495	-0.526174	-0.0939063	23	2.35619
20	7	BD	-0.924192	0.184945	-0.709481	-0.279834	-0.735474	0.402123	-0.852306	0.14426	-0.701027	-0.245382	-0.632684	0.312345	23	4.86947
20	8	BD	-0.913854	-0.273229	-0.476145	-0.180032	-0.4719	0.212252	-0.837034	-0.237599	-0.40439	-0.210668	-0.434707	0.0936911	23	5.18363
20	9	BD	-0.365267	-0.0925153	-0.907088	-0.14843	-0.524706	0.235643	-0.377961	-0.206124	-0.943473	-0.0215635	-0.376729	0.186549	23	3.92699
20	10	BD	-0.674765	0.354156	-1.00161	-0.0619982	-0.96986	0.129232	-0.687602	0.196798	-0.629965	-0.281112	-0.730209	-0.130013	23	2.51327
20	11	BD	-0.791567	0.388952	-0.180732	0.152475	-1.00353	-0.17243	-0.64914	0.359211	-0.540718	-0.291453	-0.916405	-0.0129659	23	2.98451
20	12	BD	-1.04641	0.128802	-0.413687	-0.212777	-0.273816	-0.151988	-0.867774	0.233416	-0.427893	-0.139878	-0.265982	0.0204942	23	0.785398
20	13	BD	-0.960068	0.369524	-0.339011	-0.0548358	-0.990577	0.0849154	-0.678029	0.249531	-0.289549	-0.0957382	-0.898637	0.184128	23	1.25664
20	14	BD	-0.519345	-0.358972	-0.857183	-0.246911	-0.755682	-0.290359	-0.373244	-0.123884	-0.772117	-0.221791	-0.500958	-0.152722	23	3.14159
20	15	BD	-0.956562	0.0540552	-0.230444	0.0146512	-0.71195	0.440795	-0.474927	-0.183353	-0.270575	-0.270765	-0.689354	0.186416	23	3.76991
20	16	BD	-1.01234	-0.0903425	-0.436889	-0.166501	-0.832488	-0.343209	-0.964299	-0.0472529	-0.477974	-0.178682	-0.857849	-0.350925	23	1.72788
20	17	BD	-0.622055	0.399638	-0.976364	-0.0113969	-0.877147	-0.312641	-0.619453	0.413219	-0.8144	-0.157712	-0.575831	-0.412819	23	1.88496
20	18	BD	-0.495465	-0.247307	-0.834303	0.253671	-0.848551	0.373421	-0.600646	-0.326889	-0.742148	0.160725	-0.606254	0.287895	23	5.02655
20	19	BD	-1.03608	0.188306	-0.565093	0.399456	-0.251382	0.230142	-0.884227	0.166167	-0.574675	0.267603	-0.255893	0.146518	23	2.67035
20	20	BD	-0.233021	0.16847	-0.438955	0.290478	-0.720253	-0.245	-0.367367	-0.165986	-0.565571	0.249878	-0.545994	-0.280895	23	3.61283
20	21	BD	-0.323143	0.0343541	-0.384525	0.207412	-0.725478	0.263225	-0.252292	-0.0639953	-0.470792	0.173752	-0.910068	0.305268	23	3.29867
20	22	BD	-0.682493	-0.231203	-0.597437	0.374004	-0.555466	-0.329681	-0.560579	-0.176233	-0.469422	0.335868	-0.426534	-0.250634	23	4.55531
20	23	BD	-0.934531	0.2223	-0.490963	-0.357202	-0.511324	0.311472	-0.684613	0.300519	-0.421852	-0.306208	-0.400474	0.249608	23	1.41372
20	24	BD	-0.89511	0.00855942	-0.912567	-0.106084	-0.436512	-0.401512	-0.764206	-0.115762	-0.796647	-0.220895	-0.377924	-0.181195	23	5.34071
20	25	BD	-0.980075	-0.222638	-0.312459	-0.16463	-0.877983	-0.0740763	-0.721849	-0.270447	-0.304103	-0.185183	-0.644515	-0.197163	23	4.39823
20	26	BD	-0.65	-0.433118	-0.909355	0.233524	-0.547644	0.356957	-0.478158	-0.395497	-0.812059	0.151982	-0.688093	0.289605	23	4.08407
20	27	BD	-0.284508	-0.246527	-0.394799	0.0449988	-0.875027	0.0236513	-0.195436	-0.317238	-0.458932	-0.0628644	-0.791953	-0.0600535	23	2.82743
20	28	BD	-0.280961	-0.0128871	-0.765321	-0.184552	-0.875834	0.361411	-0.378513	-0.0422791	-0.651907	-0.338035	-0.998259	0.0628623	23	4.71239
20	29	BD	-0.529263	0.331722	-0.65	0.403141	-0.263233	0.260878	-0.399151	0.246085	-0.634812	0.282049	-0.261975	0.223993	23	1.5708
20	30	BD	-0.799354	0.335454	-0.415287	-0.27972	-0.734024	-0.188722	-0.772821	0.166915	-0.36108	-0.217501	-0.591188	-0.16111	23	1.09956
20	31	BD	-0.916334	0.0469618	-1.04368	0.0981544	-0.697043	0.221322	-0.904321	-0.124543	-1.05604	-0.0693252	-0.698514	0.22104	23	1.5708
20	32	BD	-0.33942	0.100914	-0.255472	-0.0695659	-0.755296	-0.367212	-0.381997	-0.00403288	-0.148051	-0.12967	-0.649476	-0.571163	23	2.67035
20	33	BD	-0.964548	0.102203	-0.359978	-0.0304826	-0.747501	-0.218991	-0.93344	0.0096683	-0.416188	-0.111891	-0.66916	-0.226042	23	4.55531
20	34	BD	-0.952045	-0.0753082	-0.964896	0.2124	-0.462933	0.29937	-0.668663	-0.207621	-0.813449	0.174753	-0.729004	0.344889	23	2.35619
20	35	BD	-0.65	0.313555	-0.587754	-0.292844	-0.925243	-0.111205	-0.497443	0.283018	-0.647848	-0.361844	-0.907006	0.100749	23	3.92699
20	36	BD	-0.567222	0.389442	-1.09289	-0.0780942	-0.437397	-0.191429	-0.537503	0.155089	-0.970751	-0.368258	-0.394017	-0.154122	23	0.785398
20	37	BD	-0.326044	0.253102	-0.850691	0.45076	-0.528576	-0.33361	-0.282607	0.16982	-0.690549	0.35361	-0.551428	-0.335734	23	4.24115
20	38	BD	-0.512118	0.378828	-0.850682	-0.207813	-0.696317	0.329561	-0.465775	0.282149	-0.821549	-0.333301	-0.647361	0.207341	23	5.34071
20	39	BD	-1.07334	-0.137552	-0.327876	0.0112488	-1.00682	0.0124603	-0.899631	-0.217228	-0.316888	0.0117542	-0.791132	-0.0862182	23	0.942478
20	40	BD	-0.835675	-0.0905596	-0.809116	0.299253	-1.03012	0.185398	-0.797816	-0.09898	-0.650827	0.341761	-0.873177	0.217445	23	3.45575
20	41	BD	-0.449157	-0.156916	-0.561486	0.198806	-0.65	-0.340949	-0.404171	-0.0132926	-0.661661	0.369317	-0.505835	-0.26867	23	4.71239
20	42	BD	-0.425669	0.267347	-0.680213	0.432062	-0.922332	0.0286233	-0.514863	0.205493	-0.660908	0.295831	-0.838681	-0.0693383	23	3.29867
20	43	BD	-0.842473	0.199311	-0.306597	-0.111578	-0.333752	0.033239	-0.641896	0.286813	-0.211924	-0.0861383	-0.195094	0.100424	23	2.82743
20	44	BD	-0.940575	-0.261635	-0.844031	0.231237	-0.398168	-0.122827	-0.883907	-0.238499	-0.74553	0.266745	-0.363239	0.121818	23	4.08407
20	45	BD	-0.598896	-0.363626	-0.331105	-0.0795094	-0.984671	0.193223	-0.47853	-0.379659	-0.307975	-0.214648	-0.811438	0.212604	23	1.25664
20	46	BD	-0.40996	0.330387	-0.631645	0.262485	-0.828526	-0.285701	-0.473109	0.325673	-0.729644	0.260606	-0.772498	-0.262319	23	2.98451
20	47	BD	-0.689412	-0.280432	-0.487496	-0.26006	-0.780579	0.455382	-0.799614	-0.29316	-0.5674	-0.327223	-0.611561	0.293685	23	3.61283
20	48	BD	-0.202745	-0.180703	-0.266021	-0.0134088	-0.74166	-0.431229	-0.324717	-0.354628	-0.401177	-0.221335	-0.730141	-0.445112	23	5.18363
20	49	BD	-0.362471	-0.297745	-0.326594	-0.186718	-0.998039	-0.234756	-0.516903	-0.36132	-0.418626	-0.278011	-1.03162	-0.22699	23	3.14159
20	50	BD	-0.785344	0.371855	-0.852195	-0.116737	-0.424617	0.233391	-0.685811	0.298849	-0.793855	-0.207499	-0.435556	0.250094	23	1.88496
20	51	BD	-0.346022	0.175502	-0.388201	-0.176586	-0.91672	-0.00931406	-0.371716	0.190724	-0.368458	-0.131625	-0.935595	0.0461962	23	2.19911
20	52	BD	-0.876124	0.203603	-0.795064	-0.272825	-0.374039	0.248477	-0.936374	-0.119362	-0.69776	-0.339775	-0.596721	0.355878	23	1.72788
20	53	BD	-0.947616	-0.232523	-0.827444	0.28397	-0.548217	0.35496	-0.590479	-0.358071	-0.862634	0.177638	-0.539018	0.275082	23	1.09956
20	54	BD	-0.680475	-0.43581	-0.449926	0.376284	-0.436571	-0.29376	-0.565695	-0.303458	-0.537321	0.358212	-0.312992	-0.139663	23	4.39823
20	55	BD	-0.48343	-0.198511	-0.624529	-0.364259	-0.508867	-0.31699	-0.4575	-0.104247	-0.552597	-0.336005	-0.460918	-0.233176	23	1.41372
20	56	BD	-0.312244	0.0595555	-0.582397	-0.235758	-0.852774	0.279094	-0.402812	-0.156249	-0.575779	-0.250336	-0.654676	0.173266	23	5.02655
20	57	BD	-0.38457	0.179035	-1.06453	-0.0435687	-0.924217	-0.377427	-0.272833	0.208903	-0.875905	-0.131257	-0.68667	-0.35791	23	4.86947
20	58	BD	-1.01271	0.283379	-0.782946	-0.365267	-0.317094	0.134503	-0.889241	-0.18273	-0.171237	-0.302859	-0.106316	0.0550015	23	2.04204
20	59	BD	-0.615169	0.247838	-0.268341	0.0951582	-0.839155	-0.225426	-0.569072	0.242435	-0.375061	0.0865784	-0.805577	-0.183611	23	3.76991
20	60	BD	-0.312459	0.16463	-1.07163	0.170349	-0.448335	-0.379277	-0.370691	0.202467	-0.984609	-0.141746	-0.363413	-0.377577	23	2.51327
21	1	BD	-0.256448	0.041364	-0.937189	0.0506392	-0.616638	0.237383	-0.418425	-0.0719554	-0.561542	0.324189	-0.357211	0.402223	23	3.29867
21	2	BD	-0.65	0.393342	-0.616954	-0.472579	-0.512147	-0.309623	-0.658711	0.405737	-0.836511	-0.512842	-0.59371	-0.462357	23	2.19911
21	3	BD	-0.885475	-0.324104	-0.189996	0.0160637	-0.458051	0.264195	-1.00929	0.247709	-0.254733	-0.165295	-0.348594	0.220963	23	5.02655
21	4	BD	-0.763118	-0.31079	-0.339932	0.369524	-0.35734	-0.0307599	-0.429582	0.571039	-0.159075	0.457456	-0.322187	0.135368	23	2.51327
21	5	BD	-0.557453	0.4354	-0.377531	-0.183783	-0.907132	0.125412	-0.567606	0.25825	-0.339726	-0.304309	-0.821605	-0.313765	23	5.34071
21	6	BD	-0.316176	0.108466	-0.918447	-0.277985	-0.928403	0.331787	-0.39765	-0.0353125	-0.913577	-0.261708	-0.907682	0.314664	23	3.61283
21	7	BD	-1.02561	-0.0394783	-0.390872	0.0456913	-0.816672	0.313464	-1.00143	-0.108213	-0.283917	0.150152	-0.713361	0.317161	23	3.14159
21	8	BD	-0.929087	-0.251291	-0.812789	-0.127185	-0.913514	0.0856209	-0.588635	-0.294075	-0.758778	-0.112972	-0.938585	-0.0385857	23	2.82743
21	9	BD	-0.363868	0.223551	-0.923935	-0.326463	-0.518901	0.294454	-0.381217	0.224154	-0.941502	-0.282244	-0.564078	0.328135	23	3.45575
21	10	BD	-0.917596	0.154497	-0.789674	0.383752	-0.30087	-0.20157	-0.734525	0.288507	-0.383483	0.275931	-0.35238	-0.388163	23	3.76991
21	11	BD	-0.517375	0.212244	-0.881335	0.208295	-0.65	-0.299386	-0.378109	0.190587	-0.814246	0.190529	-0.402273	-0.34089	23	4.39823
21	12	BD	-0.882196	0.0244048	-0.889504	-0.161547	-0.434808	-0.0699202	-0.843883	-0.103847	-0.911785	-0.258892	-0.289344	-0.0141117	23	2.35619
21	13	BD	-0.942891	0.073026	-1.03587	-0.125377	-0.701681	-0.367729	-0.954338	0.190082	-1.00547	-0.0774896	-0.48816	-0.237225	23	5.18363
21	14	BD	-0.765321	-0.184552	-0.839753	0.426192	-0.677773	0.397172	-0.762029	-0.220741	-0.80139	0.486934	-0.607674	0.5224	23	1.25664
21	15	BD	-0.394799	-0.0449988	-0.485309	-0.226677	-0.332716	-0.15475	-0.357616	-0.120917	-0.457397	-0.246781	-0.255328	-0.237926	23	1.09956
21	16	BD	-1.03178	0.013332	-0.79416	0.198419	-0.967993	0.128478	-0.932087	-0.101968	-0.552332	0.252383	-0.95539	0.0810395	23	4.24115
21	17	BD	-0.441447	-0.248544	-0.91225	0.204892	-0.236338	-0.0144454	-0.477798	-0.336116	-0.870412	0.129871	-0.268467	-0.113869	23	1.41372
21	18	BD	-0.621323	0.410105	-1.06036	-0.102315	-0.213633	0.108799	-0.48927	0.369409	-1.03526	0.118614	-0.161166	-0.00650817	23	0.785398
21	19	BD	-0.430636	-0.227158	-0.325095	-0.081008	-0.921546	-0.156777	-0.463576	-0.339447	-0.347549	-0.186887	-1.07582	0.046823	23	1.72788
21	20	BD	-0.406928	0.118554	-0.488042	-0.304599	-0.863488	-0.401512	-0.439936	0.0948968	-0.466508	-0.268064	-0.939905	-0.227236	23	1.5708
21	21	BD	-0.71172	0.290372	-0.192511	0.184838	-0.839199	0.302781	-0.795095	0.196659	-0.336105	0.12135	-0.915958	0.198314	23	1.88496
21	22	BD	-0.287465	-0.146474	-1.01698	-0.0128151	-0.499933	-0.240157	-0.280514	0.129318	-0.885245	-0.204664	-0.426235	0.10468	23	2.04204
21	23	BD	-0.614529	-0.252393	-1.04624	-0.193261	-0.386374	0.177818	-0.725907	0.298028	-0.976404	-0.0918294	-0.409485	0.27205	23	2.67035
21	24	BD	-0.727642	-0.365276	-0.827693	-0.399104	-0.507149	0.268664	-0.808132	-0.354092	-0.891235	-0.354686	-0.225418	-0.210566	23	3.92699
21	25	BD	-0.534284	0.403549	-0.330208	0.184632	-0.545304	-0.365119	-0.623493	0.397214	-0.338649	0.371457	-0.387839	-0.388259	23	4.08407
21	26	BD	-0.367064	-0.221054	-0.835392	0.191979	-0.746197	-0.335477	-0.292867	-0.212545	-0.407112	0.510164	-0.676504	-0.458712	23	4.86947
21	27	BD	-0.56069	-0.420171	-0.981775	-0.0585008	-0.381669	-0.241606	-0.445056	-0.442712	-0.969117	0.060185	-0.303606	-0.276188	23	0.942478
21	28	BD	-0.676801	-0.383277	-0.436978	0.220591	-0.73825	0.307764	-0.484237	-0.309414	-0.433939	0.293274	-0.65151	0.28775	23	4.55531
21	29	BD	-0.877017	0.153125	-0.507442	-0.391675	-0.525112	0.343127	-0.745856	0.226095	-0.492876	-0.287897	-0.497859	0.265044	23	4.71239
21	30	BD	-0.396626	0.228139	-0.971723	-0.129984	-0.704098	0.384926	-0.382759	0.26937	-0.756477	-0.259782	-0.794625	0.351912	23	2.98451
21	31	BD	-1.0479	-0.013895	-0.675471	-0.364259	-0.964814	0.0784919	-1.01773	0.149122	-0.387749	-0.201787	-0.873682	0.157088	23	4.24115
21	32	BD	-0.862603	0.191429	-0.435355	-0.222271	-0.625795	0.346144	-0.853136	0.326403	-0.435144	-0.232364	-0.647913	0.312634	23	0.785398
21	33	BD	-0.607989	-0.29892	-0.284299	-0.064483	-0.444093	0.185399	-0.619215	-0.34629	-0.240714	-0.0421483	-0.453606	0.176521	23	3.14159
21	34	BD	-0.19775	-0.0475334	-1.01007	-0.175618	-0.500713	0.280769	-0.206596	-0.0194386	-0.738385	-0.252074	-0.421004	0.230278	23	2.35619
21	35	BD	-0.704707	0.257376	-0.365672	-0.114876	-0.925013	-0.214864	-0.592315	0.261791	-0.471212	-0.160567	-0.98398	-0.122246	23	3.29867
21	36	BD	-0.983776	-0.0588537	-0.872261	0.0897992	-0.300772	-0.113471	-0.98017	0.293792	-0.847784	0.131022	-0.238518	-0.0611094	23	2.67035
21	37	BD	-0.790607	-0.386314	-0.973406	0.186718	-0.343347	0.123896	-0.858491	-0.251631	-0.967025	0.205295	-0.366547	-0.074355	23	3.76991
21	38	BD	-0.909276	-0.149693	-0.549914	0.349041	-0.395153	-0.147136	-0.860265	-0.215859	-0.463803	0.275003	-0.341232	-0.2178	23	3.45575
21	39	BD	-0.345759	0.0758558	-0.721725	-0.337441	-0.309423	-0.0849154	-0.404299	0.0962995	-0.812934	-0.23164	-0.331014	-0.0828554	23	5.02655
21	40	BD	-0.325924	0.33559	-0.513093	-0.257485	-0.610588	0.280432	-0.414588	0.250773	-0.532369	-0.36973	-0.712505	0.285816	23	4.71239
21	41	BD	-0.65	-0.326563	-0.338898	-0.0108639	-0.786004	0.474304	-0.424093	-0.323233	-0.356783	0.0014603	-0.773705	0.470803	23	2.04204
21	42	BD	-0.428744	0.149239	-0.769656	0.22504	-0.504781	0.326166	-0.359317	0.0500789	-0.905495	0.147767	-0.494831	0.215217	23	1.5708
21	43	BD	-0.717134	0.477685	-0.71259	-0.44535	-0.360301	0.141296	-0.68189	0.369266	-0.475095	-0.347842	-0.225412	-0.00294405	23	2.19911
21	44	BD	-0.373886	-0.32906	-0.904874	-0.22949	-0.853444	0.0358726	-0.391742	-0.330803	-0.374096	0.2604	-0.68408	0.279801	23	4.39823
21	45	BD	-0.968895	-0.0795094	-0.515469	0.369621	-0.378149	0.323979	-0.888537	-0.298897	-0.393941	0.375737	-0.305891	0.246527	23	1.41372
21	46	BD	-0.39774	-0.170151	-0.506416	-0.394494	-0.933381	-0.33772	-0.304517	-0.140729	-0.400537	-0.35457	-0.966737	-0.222071	23	0.942478
21	47	BD	-0.282469	0.119418	-0.521558	-0.288486	-0.432512	0.00759483	-0.378959	0.0689695	-0.490794	-0.363761	-0.464906	0.138456	23	1.88496
21	48	BD	-0.58038	-0.327535	-1.01124	-0.117375	-0.80309	0.244996	-0.391712	-0.188967	-0.969341	-0.281359	-0.800353	0.125474	23	4.86947
21	49	BD	-0.751783	-0.35496	-0.967679	0.248198	-0.296332	0.20419	-0.777807	-0.299684	-0.965538	0.266206	-0.269483	0.25832	23	2.51327
21	50	BD	-0.900121	0.00873443	-0.989456	0.165564	-0.632892	-0.244662	-0.813527	0.100512	-0.91963	0.38923	-0.587032	-0.30385	23	5.18363
21	51	BD	-0.954497	0.098937	-0.39542	-0.350399	-1.07677	-0.172425	-1.05585	0.204857	-0.380693	0.0902226	-0.911079	-0.129341	23	5.34071
21	52	BD	-0.772803	0.337398	-1.02992	0.0399309	-0.65	0.233475	-0.753073	0.3358	-1.04761	-0.00953548	-0.650084	0.290514	23	2.98451
21	53	BD	-0.944325	-0.198525	-0.893293	0.334863	-0.932659	0.190656	-0.832412	-0.372258	-0.916292	0.457868	-0.929255	0.315301	23	4.08407
21	54	BD	-0.427171	0.0392908	-0.300631	-0.170399	-0.462933	0.29937	-0.374832	0.00975372	-0.194147	-0.213542	-0.391923	0.184445	23	4.55531
21	55	BD	-1.12114	-0.0495186	-0.844635	0.201551	-0.314953	0.0352149	-1.07906	0.137185	-0.80585	0.188272	-0.251596	0.0543376	23	1.72788
21	56	BD	-0.916897	-0.27638	-0.305738	-0.268967	-0.424166	-0.361411	-0.983717	-0.137245	-0.235363	-0.180192	-0.330895	-0.2521	23	1.25664
21	57	BD	-0.475511	0.240164	-0.402681	-0.222687	-0.841341	-0.306209	-0.378032	0.203758	-0.405593	-0.299547	-0.61137	-0.38212	23	2.82743
21	58	BD	-0.910797	0.310805	-0.436889	0.166501	-0.845681	-0.368023	-0.849633	0.321488	-0.406091	-0.197373	-0.797155	-0.307382	23	3.92699
21	59	BD	-0.567725	0.387072	-0.831049	-0.406644	-0.870742	-0.303825	-0.549718	0.430753	-0.828133	-0.40607	-0.852787	-0.279744	23	1.09956
21	60	BD	-0.809037	0.357202	-0.578572	-0.249099	-0.669102	0.273165	-0.723884	0.348973	-0.508826	-0.276625	-0.676338	0.241838	23	3.61283
22	1	BD	-0.587632	-0.217501	-0.705411	-0.394267	-0.890041	-0.286069	0.51528	0.776108	0.590543	0.605019	0.351341	0.689836	24	2.51327
22	2	BD	-0.875439	-0.176132	-0.92976	0.218572	-0.485309	0.226677	-0.775481	-0.172694	-0.845016	0.174927	-0.497977	0.191827	24	4.24115
22	3	BD	-0.976358	-0.159176	-0.410224	0.187334	-0.190562	-0.0810112	-0.643681	-0.278312	-0.586978	0.426051	-0.363871	-0.211142	24	1.88496
22	4	BD	-0.25734	-0.191513	-0.819533	-0.380777	-0.65	0.330736	-0.66736	-0.313885	-0.968466	-0.0469007	-0.544101	0.345045	24	1.5708
22	5	BD	-0.897449	0.0999759	-0.890976	-0.385642	-0.517212	-0.158251	-0.710264	0.350651	-0.927543	-0.171726	-0.428686	-0.204722	24	3.76991
22	6	BD	-0.296332	0.20419	-0.547644	0.356957	-0.809037	0.357202	-0.291289	0.0578883	-0.463213	0.247331	-0.49258	0.519471	24	0.942478
22	7	BD	-0.88957	0.00836597	-0.325226	0.0341352	-0.591122	0.277	-0.897165	0.0383454	-0.372346	-0.0530812	-0.50588	-0.287495	24	4.71239
22	8	BD	-0.242374	0.0718754	-0.81657	0.198511	-0.947746	0.0312943	-0.633083	-0.278489	-0.513846	0.305173	-0.900404	-0.242326	24	1.25664
22	9	BD	-0.94885	-0.120743	-0.378692	0.132326	-0.626217	0.340118	-0.564792	-0.308154	-0.306985	0.251354	-0.722585	0.266645	24	1.09956
22	10	BD	-0.24963	0.0139812	-0.915698	0.066246	-0.390866	0.308824	-0.316787	-0.159404	-0.739346	0.32941	-0.40266	-0.373982	24	5.02655
22	11	BD	-0.46506	-0.295966	-0.945395	0.144074	-0.331537	-0.103475	-0.499116	-0.365285	-0.795177	0.354306	-0.26171	-0.115462	24	2.67035
22	12	BD	-0.90036	-0.225425	-0.241146	-0.0429723	-0.709984	-0.20919	-0.989212	-0.0962991	-0.33967	-0.00220178	-0.861578	-0.313577	24	4.86947
22	13	BD	-0.675471	0.364259	-0.475283	0.392421	-0.378152	-0.212391	-0.696308	0.381369	-0.328903	0.303298	-0.42283	-0.335603	24	2.19911
22	14	BD	-0.293184	-0.0124603	-0.513093	0.257485	-0.729424	0.373662	-0.287649	0.0438903	-0.447121	0.251766	-0.692227	0.357093	24	4.08407
22	15	BD	-0.212244	0.142236	-0.544318	-0.290359	-0.946056	-0.0961943	-0.209887	-0.14666	-0.658629	-0.425554	-0.732184	0.406718	24	4.39823
22	16	BD	-0.884675	0.211303	-0.35769	-0.263197	-0.750292	-0.471839	-0.91503	0.171686	-0.219295	-0.181515	-0.470594	-0.395704	24	3.29867
22	17	BD	-0.632892	-0.244662	-0.488987	-0.302822	-0.739994	-0.247257	-0.5407	-0.185238	-0.412699	-0.0613503	-0.663263	-0.221329	24	2.98451
22	18	BD	-0.359005	0.196279	-0.767468	0.409659	-1.05734	-0.101562	-0.482395	0.306989	-0.985589	0.221113	-0.584815	-0.317762	24	3.61283
22	19	BD	-0.418818	0.239396	-0.229748	-0.104781	-0.780079	0.244643	-0.433649	0.290902	-0.189968	0.0403332	-0.792178	0.316983	24	4.55531
22	20	BD	-1.0328	-0.0674986	-0.841341	0.306209	-0.349499	-0.173495	-0.951718	0.247573	-0.57483	0.329389	-0.408777	-0.30634	24	5.18363
22	21	BD	-0.438955	-0.290478	-0.605744	0.314895	-0.511233	0.381259	-0.289503	-0.339263	-0.296037	0.297592	-0.522672	0.376759	24	3.45575
22	22	BD	-0.687638	0.26781	-0.65	-0.353011	-0.82731	-0.333472	-0.563371	0.222053	-0.620071	-0.310559	-0.807658	-0.30128	24	1.72788
22	23	BD	-0.875383	0.233391	-0.961837	-0.0327754	-0.992757	-0.354935	-0.895265	0.251199	-0.879199	-0.0468257	-0.764881	-0.316365	24	1.41372
22	24	BD	-1.01626	0.211462	-0.500646	-0.335454	-0.882598	-0.320144	-0.842315	0.38639	-0.432285	-0.441658	-0.824872	-0.470257	24	3.92699
22	25	BD	-0.893963	-0.164555	-0.588644	-0.436572	-0.487815	-0.167948	-0.841532	-0.250462	-0.436468	-0.265277	-0.590644	0.380748	24	2.04204
22	26	BD	-0.670708	-0.296136	-0.335104	-0.2124	-0.838189	0.259021	-0.731383	-0.291682	-0.417535	-0.233925	-0.524935	0.376892	24	5.34071
22	27	BD	-0.487496	0.26006	-0.924754	0.089273	-0.293764	0.143929	-0.744455	0.399797	-0.812602	-0.339352	-0.483279	0.320462	24	2.82743
22	28	BD	-0.861299	0.142523	-1.09289	0.0780942	-0.40716	0.0605467	-0.901887	-0.216755	-1.10543	-0.327601	-0.419329	-0.083069	24	3.14159
22	29	BD	-0.782172	0.36314	-0.319206	0.297848	-0.969792	-0.184632	-1.00501	0.210906	-0.428685	0.330253	-0.499306	-0.291703	24	0.785398
22	30	BD	-0.551505	-0.463381	-0.335754	-0.126963	-1.02532	-0.0131065	-0.59852	-0.401126	-0.313802	-0.171216	-0.923665	0.208122	24	2.35619
22	31	BD	-0.278557	0.150073	-0.604551	0.323385	-1.00834	-0.279966	-0.336838	0.258877	-0.66166	0.444516	-0.469876	-0.564642	24	2.35619
22	32	BD	-0.926573	0.286399	-0.982906	0.134503	-0.747857	-0.341267	-0.71637	0.2363	-0.992048	0.233494	-0.459555	-0.322947	24	5.18363
22	33	BD	-1.0296	0.013256	-0.399753	0.0813103	-0.564401	-0.23518	-1.03949	-0.0636439	-0.397636	0.0870651	-0.48258	-0.219892	24	5.34071
22	34	BD	-0.517051	0.25004	-1.03658	-0.0406311	-0.859859	0.288846	-0.402981	0.196007	-0.903169	-0.156223	-0.620294	0.300458	24	3.14159
22	35	BD	-0.995329	0.168428	-0.440301	0.335589	-0.282373	-0.287222	-0.90954	0.407734	-0.410056	0.476721	-0.384497	-0.350478	24	2.19911
22	36	BD	-0.492689	-0.251751	-0.978924	0.0345713	-0.55714	0.323842	-0.439598	-0.272811	-0.97462	-0.0375895	-0.444606	0.257639	24	3.92699
22	37	BD	-0.918671	0.209909	-0.714354	0.22443	-0.582397	-0.235758	-0.868632	0.239945	-0.570047	0.281048	-0.545271	-0.251678	24	1.5708
22	38	BD	-0.673358	-0.334036	-0.768677	0.326063	-0.392282	-0.0270872	-0.717406	-0.32196	-0.539505	0.382011	-0.395416	-0.306564	24	4.39823
22	39	BD	-0.861134	0.397085	-0.289688	-0.0898359	-0.52441	0.345055	-0.950144	0.248484	-0.24501	-0.243116	-0.597739	0.339797	24	4.08407
22	40	BD	-0.714059	0.455805	-0.821427	-0.322407	-0.380414	-0.155646	-0.588019	0.413318	-0.710837	-0.331197	-0.334416	-0.20866	24	1.09956
22	41	BD	-1.00367	0.20419	-0.57744	-0.34137	-0.70886	-0.418809	-0.777855	0.445423	-0.611607	-0.245009	-0.826106	-0.24095	24	2.51327
22	42	BD	-0.409959	0.286069	-0.557969	0.206705	-0.927273	-0.160083	-0.332501	0.31206	-0.463223	0.231271	-0.866618	-0.131773	24	3.76991
22	43	BD	-0.940995	0.196279	-0.683649	0.481205	-0.898402	-0.296034	-0.893004	0.222735	-0.492502	0.359881	-0.534437	-0.303603	24	2.04204
22	44	BD	-1.05734	-0.101562	-0.406707	-0.334863	-0.2805	-0.180217	-1.02448	0.298723	-0.553227	-0.336005	-0.123793	-0.210756	24	3.29867
22	45	BD	-0.842685	0.432777	-0.839455	-0.260762	-0.433284	0.195132	-0.838458	0.295065	-0.944494	-0.229472	-0.547585	0.346661	24	3.45575
22	46	BD	-0.351239	0.17249	-0.323819	-0.105983	-0.791426	-0.226329	-0.429026	0.29885	-0.339724	-0.00919932	-0.871295	-0.314901	24	1.72788
22	47	BD	-0.410496	0.161547	-0.839408	-0.170543	-0.719193	-0.325528	-0.623111	0.30852	-0.770435	-0.214665	-0.515457	-0.289717	24	4.71239
22	48	BD	-1.01903	-0.248912	-0.55834	0.431229	-0.226968	-0.0745919	-0.949867	-0.30819	-0.671866	0.352244	-0.373863	0.0618627	24	5.02655
22	49	BD	-0.273794	0.0663353	-0.71276	0.295262	-1.00143	-0.171406	-0.320432	0.236129	-0.80189	0.30303	-0.669415	-0.367276	24	1.41372
22	50	BD	-0.800193	-0.33734	-0.422983	-0.153125	-0.360458	-0.299829	-0.791721	-0.182685	-0.472828	-0.247066	-0.365845	-0.430572	24	3.61283
22	51	BD	-0.916334	-0.0469618	-0.341195	0.0107837	-1.01086	-0.0126013	-0.891328	0.0481156	-0.365186	0.0270236	-0.931081	0.167768	24	4.24115
22	52	BD	-0.8544	0.243594	-0.590689	-0.42202	-0.784531	-0.369621	-0.86849	0.319323	-0.477855	-0.283299	-0.724911	-0.32305	24	0.785398
22	53	BD	-0.297204	-0.0123199	-1.12876	0.119369	-0.398168	0.122827	-0.325645	0.0763953	-0.959406	-0.177401	-0.458201	0.22773	24	2.82743
22	54	BD	-0.828144	0.160401	-0.389203	-0.310805	-0.619787	-0.432062	-0.765785	0.277053	-0.282706	-0.336271	-0.447274	-0.413065	24	4.55531
22	55	BD	-1.03341	-0.124577	-1.00717	0.116051	-0.3931	-0.103794	-0.920047	-0.167832	-0.97748	-0.016052	-0.435626	-0.128909	24	1.88496
22	56	BD	-0.950826	-0.121542	-0.759472	0.175191	-0.495705	-0.290187	-0.927186	-0.00958723	-0.780901	0.274218	-0.501265	-0.240593	24	4.86947
22	57	BD	-0.65	0.21762	-0.338163	0.0327754	-0.848732	-0.205793	-0.761256	0.317371	-0.472001	0.261262	-0.48349	-0.327436	24	2.67035
22	58	BD	-0.427513	-0.200328	-0.623654	0.37676	-0.469751	0.248091	-0.520288	-0.301196	-0.471372	0.455468	-0.342476	0.313465	24	1.25664
22	59	BD	-0.410224	0.187334	-0.521558	-0.288486	-0.321143	0.0819933	-0.34945	0.255849	-0.596855	-0.33682	-0.306675	0.0530241	24	0.942478
22	60	BD	-0.65	-0.363107	-1.08024	0.0758624	-0.445581	0.211682	-0.528416	-0.270192	-1.00153	0.150742	-0.39931	0.319306	24	2.98451
23	1	BD	-0.909132	-0.356665	-0.487496	-0.26006	-0.458277	0.360578	-0.916697	-0.242623	-0.942476	0.272314	-0.566477	0.278855	24	4.86947
23	2	BD	-1.00218	0.142288	-0.678751	-0.204572	-0.295806	0.143103	-0.875032	0.20108	-0.96158	-0.193951	-0.358817	-0.305338	24	0.942478
23	3	BD	-0.905079	0.264142	-0.994475	0.0858872	-0.367064	0.221054	-0.955785	-0.20894	-0.998092	0.0355015	-0.585167	0.27338	24	5.02655
23	4	BD	-0.241282	0.199345	-0.913626	-0.177818	-0.630044	0.285389	-0.3651	0.0580493	-0.847285	-0.292074	-0.964948	0.0847674	24	3.92699
23	5	BD	-0.417905	-0.2766	-0.29863	0.202864	-0.170263	-0.0504224	-0.424234	-0.253827	-0.367964	0.141812	-0.13451	-0.0651502	24	3.61283
23	6	BD	-0.433284	-0.195132	-0.436571	0.29376	-0.898402	-0.296034	-0.692991	-0.346022	-0.481176	0.276252	-0.955739	-0.0826572	24	2.82743
23	7	BD	-0.814959	-0.26399	-1.11624	-0.0162815	-0.859911	0.250162	-0.824716	-0.325042	-1.06844	-0.0104943	-0.706505	0.288306	24	1.09956
23	8	BD	-0.255472	0.0695659	-0.499691	-0.282691	-1.03737	0.0683032	-0.588031	0.257264	-0.321463	-0.0756926	-1.01162	0.0994451	24	3.29867
23	9	BD	-0.90382	0.0824712	-0.907088	-0.14843	-0.65	0.338925	-0.917401	0.141113	-0.844298	-0.169623	-0.533635	-0.300088	24	4.08407
23	10	BD	-0.285607	0.0908534	-0.549353	0.276526	-0.881646	0.435662	-0.295679	-0.304042	-0.597966	-0.279829	-0.935633	-0.224609	24	2.51327
23	11	BD	-0.69603	0.327517	-0.475838	0.278717	-0.668077	-0.258506	-0.85181	0.396533	-0.46011	0.326908	-0.598528	-0.259368	24	2.67035
23	12	BD	-0.733884	-0.230468	-0.959211	-0.320198	-0.575769	0.349231	-0.496366	-0.328297	-0.694753	-0.506501	-0.747818	0.24497	24	2.35619
23	13	BD	-0.386486	0.0856209	-0.420922	-0.111729	-0.817212	-0.375564	-0.431018	0.0553795	-0.452832	-0.152647	-0.930764	-0.0451691	24	3.45575
23	14	BD	-0.333772	-0.182574	-0.276693	-0.291659	-1.08448	-0.0456658	-0.386033	-0.216996	-0.168216	-0.214145	-1.04445	-0.0744782	24	2.98451
23	15	BD	-0.949203	0.0104484	-0.731295	-0.382462	-0.433572	0.0227475	-0.97858	-0.130363	-0.440597	-0.231753	-0.374669	0.00733037	24	1.5708
23	16	BD	-0.375224	-0.0685094	-0.952614	0.031806	-0.582543	-0.317361	-0.407617	-0.120335	-0.934864	-0.0785871	-0.670398	-0.282557	24	2.19911
23	17	BD	-0.620498	-0.421895	-1.0228	-0.0929496	-0.263539	-0.156141	-0.650119	-0.541262	-0.932368	-0.392983	-0.326699	-0.370381	24	3.76991
23	18	BD	-0.393487	0.265626	-0.399505	-0.344777	-0.310261	-0.0599051	-0.471938	0.205797	-0.483438	-0.219619	-0.343189	0.0120519	24	1.88496
23	19	BD	-1.03947	0.224863	-0.415975	-0.24234	-0.594589	0.394267	-1.02987	0.237963	-0.804378	-0.382563	-0.430886	0.341911	24	3.14159
23	20	BD	-0.797205	-0.276852	-0.424379	0.268884	-0.888024	-0.0773388	-0.946714	-0.336044	-0.409676	0.104126	-0.997505	-0.162743	24	1.72788
23	21	BD	-0.534284	0.403549	-0.395126	0.22949	-0.893072	0.118554	-0.79235	0.27557	-0.457816	-0.354932	-0.745995	-0.371111	24	5.18363
23	22	BD	-0.928176	0.217335	-0.508867	-0.31699	-0.88696	0.326148	-0.957299	0.404653	-0.331487	-0.398132	-0.798971	0.448136	24	5.34071
23	23	BD	-0.76024	0.302882	-0.601429	-0.3456	-0.503083	-0.403652	-0.529498	0.469886	-0.774233	-0.261595	-0.689176	-0.35066	24	4.39823
23	24	BD	-0.868141	0.147138	-0.290929	0.242196	-0.985643	-0.163704	-0.981944	-0.0513057	-0.337008	0.210201	-0.857801	-0.236317	24	0.785398
23	25	BD	-0.38957	-0.0846189	-0.776871	-0.442453	-0.728524	0.369427	-0.255602	-0.125223	-0.818873	-0.421654	-0.947968	0.20716	24	2.04204
23	26	BD	-0.369982	-0.00977844	-0.552499	0.218991	-0.65	-0.301858	-0.355927	-0.0111809	-0.546029	0.220468	-0.546462	-0.237011	24	1.41372
23	27	BD	-0.903374	-0.228139	-0.744963	0.21329	-0.879627	0.206757	-0.96662	-0.292075	-0.833067	-0.237507	-0.852676	0.2298	24	4.24115
23	28	BD	-0.742298	0.32188	-0.236338	0.0144454	-0.960989	-0.0548358	-0.816383	0.188239	-0.836513	-0.285133	-1.0498	0.0370882	24	4.55531
23	29	BD	-0.410496	-0.161547	-0.961831	-0.243629	-0.542857	-0.373651	-0.349201	-0.120064	-1.03683	-0.0652384	-0.600104	-0.326374	24	1.25664
23	30	BD	-0.994303	-0.139107	-0.673215	0.331989	-0.769903	0.191885	-0.622129	-0.263373	-0.789214	0.304577	-0.872798	0.101213	24	4.71239
23	31	BD	-0.408886	0.2171	-0.321076	-0.0345713	-0.760424	-0.385095	-0.28255	0.123639	-0.364211	-0.202326	-0.918894	-0.346278	24	1.5708
23	32	BD	-0.332204	-0.0110977	-0.91543	-0.179035	-0.270608	0.0945931	-0.382626	-0.0207101	-0.786928	-0.345501	-0.424257	0.126364	24	2.67035
23	33	BD	-0.318107	-0.161875	-1.09661	0.111353	-0.250089	-0.269743	-0.312417	-0.0163274	-0.978919	0.383181	-0.338843	-0.192688	24	1.25664
23	34	BD	-0.390868	0.356665	-0.898402	0.296034	-0.525112	0.343127	-0.505389	0.139952	-0.857024	0.243049	-0.577427	0.210085	24	3.61283
23	35	BD	-0.953486	-0.27326	-0.568888	-0.282873	-0.390872	-0.0456913	-0.956055	0.0744096	-0.691807	0.360358	-0.419155	0.26293	24	5.02655
23	36	BD	-0.551505	0.463381	-1.00624	-0.143929	-0.333488	-0.102841	-0.742885	0.234805	-1.02223	-0.179775	-0.533188	-0.394711	24	2.98451
23	37	BD	-0.926114	-0.32906	-0.464608	-0.191979	-0.771424	0.33361	-0.977439	-0.135956	-0.554851	-0.335369	-0.510347	0.247903	24	4.08407
23	38	BD	-0.840478	-0.358236	-0.944272	-0.229911	-0.872261	0.0897992	-0.945886	-0.245478	-0.981107	0.000214765	-0.822784	0.290843	24	1.88496
23	39	BD	-0.561486	-0.198806	-0.724544	0.259966	-0.441026	-0.393024	-0.468787	0.425491	-0.635527	0.249799	-0.676313	-0.284859	24	3.29867
23	40	BD	-1.14071	0.0515762	-0.728524	-0.369427	-0.46506	-0.295966	-1.12565	-0.0670754	-0.703644	-0.312885	-0.373072	-0.120889	24	5.34071
23	41	BD	-0.884774	0.158357	-0.350408	-0.269754	-0.359277	0.11746	-0.808771	0.22619	-0.362599	0.0277844	-0.53246	0.336821	24	3.14159
23	42	BD	-0.586737	-0.297631	-0.85844	-0.333573	-1.02716	-0.0940371	0.299702	-0.657066	0.270316	-0.91983	0.0626904	-0.405108	24	0.785398
23	43	BD	-0.42346	-0.0564827	-0.712246	0.292844	-1.02202	-0.181448	-0.588502	-0.277664	-0.538893	0.212242	-0.965797	0.0251625	24	4.24115
23	44	BD	-0.793967	0.270763	-0.807178	-0.162763	-0.772777	-0.275761	-0.769425	0.28468	-0.867724	-0.140718	-0.798544	-0.258943	24	0.942478
23	45	BD	-0.602549	0.337631	-0.839455	-0.260762	-0.887146	-0.136916	-0.852134	0.2501	-0.60704	-0.21244	-0.813994	-0.162992	24	1.72788
23	46	BD	-0.305738	0.268967	-1.00161	-0.0619982	-0.65	0.311291	-0.274041	0.0888903	-0.983753	0.0316126	-0.569687	0.301204	24	2.19911
23	47	BD	-0.318225	0.0585008	-0.502311	0.331715	-0.60003	-0.355557	-0.398444	0.0192009	-0.605353	0.286347	-0.65499	-0.307888	24	4.39823
23	48	BD	-0.626076	-0.342131	-0.671554	0.308241	-1.02112	-0.0129597	-0.595662	-0.348983	-0.502417	0.350612	-0.964563	0.0301593	24	2.35619
23	49	BD	-0.359005	0.196279	-1.04926	0.129729	-0.517212	0.158251	-0.325475	0.127262	-0.897167	0.196456	-0.440419	0.0921171	24	1.41372
23	50	BD	-0.445797	-0.159541	-0.582397	0.235758	-0.907335	0.201052	-0.773113	-0.176025	-0.634706	0.289737	-0.913964	0.281526	24	2.51327
23	51	BD	-0.74583	-0.263291	-0.425884	0.358661	-0.270083	0.0399309	-0.937915	-0.110662	-0.514711	0.271508	-0.34237	-0.0119369	24	3.92699
23	52	BD	-0.361283	0.0100822	-0.954624	0.148575	-0.827444	0.28397	-0.307698	0.137505	-0.798899	0.171372	-0.868508	0.319443	24	3.45575
23	53	BD	-1.09369	-0.144164	-0.47859	-0.235925	-0.65	-0.454741	-1.02242	-0.0535247	-0.305305	-0.116857	-0.562458	-0.269076	24	1.09956
23	54	BD	-1.08074	-0.0452731	-0.942349	0.0515491	-0.897758	0.143043	-0.905066	-0.000163714	-0.819157	0.101388	-0.905345	0.255418	24	4.55531
23	55	BD	-0.293971	-0.205553	-0.623803	0.374634	-0.531323	-0.326063	-0.273351	-0.125261	-0.554634	0.289293	-0.470767	-0.236616	24	2.82743
23	56	BD	-0.783677	0.300243	-0.672028	-0.315018	-0.82705	0.18334	-0.70445	0.343967	-0.649655	-0.270913	-0.765892	0.203472	24	5.18363
23	57	BD	-0.71259	-0.44535	-0.708009	0.412756	-0.332716	0.15475	-0.635059	-0.297095	-0.740097	0.408461	-0.264179	0.0898272	24	4.86947
23	58	BD	-0.321055	0.189917	-0.882598	0.320144	-0.900121	0.00873443	-0.409786	0.122038	-0.650756	0.373509	-0.97047	0.18376	24	3.76991
23	59	BD	-0.47761	0.324218	-0.394079	-0.304995	-0.315217	-0.135261	-0.643026	0.386477	-0.684645	-0.441213	-0.494602	-0.303378	24	4.71239
23	60	BD	-0.90637	0.230836	-0.24469	0.131693	-0.457527	0.199311	-0.781199	0.208315	-0.348149	-0.0864118	-0.514682	-0.223121	24	2.04204
24	1	BD	-0.980037	0.16097	-0.668617	0.266232	-0.764526	0.314658	-0.143921	0.382368	-0.151352	0.399879	-0.162894	0.455855	25	4.08407
24	2	BD	-0.334406	-0.0110208	-0.720655	-0.194124	-0.725494	0.355172	-0.0323279	-0.225696	-0.265674	-0.699991	-0.277165	-0.393658	25	5.02655
24	3	BD	-0.71172	-0.290372	-0.309177	-0.229888	-1.0793	-0.0149914	0.210501	-0.853092	0.198544	-0.548353	-0.119954	-0.855404	25	5.18363
24	4	BD	-0.96058	-0.100914	-0.931842	0.291856	-0.502795	0.276852	-0.885383	-0.185718	-0.832645	0.0792014	-0.6176	-0.293913	25	0.785398
24	5	BD	-1.01855	-0.0918899	-0.455679	-0.365464	-0.897758	0.143043	-0.799231	-0.177635	-0.330791	0.35654	-0.74269	0.243895	25	3.29867
24	6	BD	-0.789435	-0.223143	-0.394329	-0.199752	-1.00559	-0.0627001	0.109895	-0.899487	0.198332	-0.43237	0.291336	-0.628188	25	1.41372
24	7	BD	-0.57277	0.269335	-0.831425	-0.341211	-0.708009	-0.412756	-0.912187	1.30893e-05	-0.904998	-0.124926	-0.676479	-0.286436	25	2.51327
24	8	BD	-0.974661	0.292326	-0.514656	0.371855	-0.918845	0.0670305	0.0297867	-0.807336	0.164644	-0.658675	-0.21734	-0.641433	25	1.72788
24	9	BD	-0.218095	-0.107686	-0.490013	-0.359336	-0.585757	-0.302241	-0.525108	0.334039	-0.685873	0.168761	-0.878991	-0.0279102	25	2.19911
24	10	BD	-0.420503	-0.273503	-0.922469	0.183783	-0.371546	-0.383258	-0.582696	-0.224134	-0.873527	-0.0139888	-0.678691	-0.18034	25	0.942478
24	11	BD	-0.494623	0.348983	-0.342543	0.17751	-0.934733	0.0925153	-0.585553	-0.195166	-0.479298	-0.159805	-0.935425	0.0243651	25	2.67035
24	12	BD	-0.90075	-0.101309	-0.449906	0.238463	-0.972254	-0.217363	-0.780702	0.0852393	-0.452698	-0.0952893	-0.863029	0.206457	25	1.5708
24	13	BD	-0.389122	-0.270147	-0.343347	-0.123896	-0.77703	0.203291	-0.557785	0.113314	-0.476107	0.181854	-0.828295	0.00155149	25	1.25664
24	14	BD	-0.751783	-0.35496	-0.571943	-0.272218	-1.08845	0.0460827	-0.624704	0.2308	-0.552281	0.276197	-0.869637	-0.0320292	25	2.04204
24	15	BD	-0.613935	0.256616	-0.436978	0.220591	-0.856315	-0.283968	-0.511066	0.315598	-0.52937	0.165046	-0.854748	0.0746181	25	3.14159
24	16	BD	-0.583434	0.313171	-0.453218	-0.314916	-0.469325	0.289141	-0.907295	0.261862	-0.478429	-0.169689	-0.950759	0.178803	25	4.86947
24	17	BD	-0.828301	0.139304	-0.830377	0.33924	-0.449157	0.156916	-0.804139	-0.227665	-0.696855	-0.280466	-0.501793	0.143128	25	3.61283
24	18	BD	-0.308282	-0.060254	-0.287659	0.176725	-0.378642	0.244332	-0.40591	-0.147161	-0.46521	0.156435	-0.505864	0.265683	25	2.98451
24	19	BD	-0.374096	0.186099	-0.280928	-0.213084	-0.718985	0.240579	-0.50987	0.139774	-0.438397	-0.0920273	-0.833727	0.142524	25	1.09956
24	20	BD	-0.359425	-0.261635	-0.316224	0.0588537	-0.228372	0.170349	-0.510112	-0.0709773	0.0512292	0.355341	-0.0727908	0.39729	25	2.35619
24	21	BD	-0.376515	-0.133388	-0.967284	-0.15475	-0.65	-0.29162	-0.347543	0.0916735	-0.872704	0.176845	-0.603205	0.300654	25	4.24115
24	22	BD	-1.00367	-0.20419	-1.07267	0.0147599	-0.628943	0.301123	-0.943117	-0.0239641	-0.720497	0.173114	-0.473558	0.172208	25	3.92699
24	23	BD	-0.857183	0.246911	-1.06698	0.16847	-0.625655	-0.348146	-0.733259	0.282363	-0.88615	0.126814	-0.492093	-0.171512	25	3.45575
24	24	BD	-0.866428	-0.0227475	-0.238081	-0.133841	-0.384302	0.066246	-0.875283	0.04907	-0.362337	0.0340405	-0.488872	0.158304	25	5.34071
24	25	BD	-0.605744	-0.314895	-0.843267	-0.150997	-0.705411	0.394267	-0.465402	0.217415	-0.827702	-0.233585	-0.739391	0.26799	25	4.39823
24	26	BD	-0.803616	0.345028	-0.6735	-0.336072	-0.90751	-0.306888	-0.812089	0.182887	-0.66942	-0.29286	-0.588252	0.185118	25	2.82743
24	27	BD	-0.294841	0.115398	-0.359976	0.399184	-0.192237	0.0481128	-0.233659	-0.26701	-0.468885	-0.439548	-0.129435	-0.20279	25	3.76991
24	28	BD	-0.417804	-0.0244048	-0.549353	-0.276526	-0.790316	-0.315155	-0.392557	-0.163905	-0.518524	-0.31198	-0.787387	-0.347193	25	4.55531
24	29	BD	-0.86469	-0.193307	-0.941625	-0.301987	-0.851591	0.277466	-0.654979	0.245778	-0.849002	-0.131574	-0.788821	0.236649	25	4.71239
24	30	BD	-0.65	0.466525	-1.0036	0.0623486	-0.167914	0.0168348	-0.702615	0.312007	-0.729845	-0.294196	-0.229765	0.0360734	25	1.88496
24	31	BD	-0.195536	-0.0158702	-0.408467	0.0425888	-0.780079	0.244643	-0.223661	-0.166141	-0.382385	-0.102975	-0.898513	0.114477	25	1.09956
24	32	BD	-0.513093	0.257485	-0.818354	0.378129	-0.698542	-0.228373	-0.622013	0.229214	-0.789724	0.214775	-0.695666	-0.255358	25	1.88496
24	33	BD	-0.924417	0.247086	-1.0431	0.0137275	-0.290929	-0.242196	-0.941542	-0.014645	-0.889264	-0.204225	-0.334436	0.267174	25	3.76991
24	34	BD	-0.60397	-0.327517	-0.282373	0.287222	-1.0195	-0.180217	-0.783831	-0.335729	-0.32429	0.361765	-0.947686	-0.198767	25	5.34071
24	35	BD	-0.249923	0.195131	-0.620925	0.415797	-0.325339	-0.292326	-0.376451	0.1247	-0.723588	0.307103	-0.551119	-0.282219	25	3.92699
24	36	BD	-0.425055	-0.109713	-0.301961	0.234756	-0.949658	-0.0528377	-0.517766	-0.259105	-0.422766	0.256941	-0.89369	0.0736461	25	2.19911
24	37	BD	-0.905622	0.409081	-0.796142	-0.274854	-0.786004	0.474304	-0.460172	-0.173286	-0.561257	-0.247014	-0.738291	0.296332	25	2.51327
24	38	BD	-0.403546	-0.0800779	-0.709984	-0.20919	-0.885475	-0.324104	-0.462074	-0.156476	-0.709901	0.17335	-0.803715	0.0589656	25	2.04204
24	39	BD	-0.947018	0.171483	-1.0028	-0.0123199	-0.927273	-0.160083	-0.816546	0.141814	-0.929685	0.0278326	-0.819431	-0.0632486	25	3.61283
24	40	BD	-0.249068	-0.0421397	-0.574522	-0.263225	-0.738605	0.416855	-0.350563	0.133506	-0.587739	-0.213601	-0.476577	0.294104	25	0.785398
24	41	BD	-0.890041	0.286069	-0.444865	0.282344	-0.33014	0.129232	-0.715451	-0.202891	-0.529928	0.264361	-0.42895	0.150056	25	0.942478
24	42	BD	-0.65	0.306658	-0.986667	0.136022	-0.385658	-0.363836	-0.602142	0.287981	-0.907148	0.167152	-0.344405	-0.310448	25	4.24115
24	43	BD	-0.461868	-0.301074	-0.703783	0.382684	-0.362259	-0.224808	-0.428495	-0.434408	-0.50007	0.322035	-0.588113	0.248276	25	2.98451
24	44	BD	-0.967423	0.0559703	-1.01254	-0.146474	-0.892399	-0.0787601	-0.792197	0.163004	-0.769324	-0.185328	-0.866275	-0.125945	25	1.72788
24	45	BD	-0.369329	0.252717	-0.544704	0.367212	-0.859911	-0.250162	-0.378404	0.247223	-0.510331	0.168124	-0.503263	-0.321993	25	4.08407
24	46	BD	-0.957857	-0.207652	-0.271344	0.123033	-0.703472	-0.380474	-0.686293	0.33696	-0.453417	0.358296	-0.511124	-0.36275	25	2.82743
24	47	BD	-0.511233	-0.381259	-0.423871	0.00789659	-0.676197	-0.374634	-0.602098	0.175317	-0.419502	-0.00386748	-0.726696	0.234212	25	2.35619
24	48	BD	-0.971808	0.251424	-0.921308	0.132326	-0.386146	0.273229	-0.670154	0.243456	-0.31061	-0.355472	-0.49793	0.243519	25	4.86947
24	49	BD	-0.966512	0.102841	-0.303572	0.0863742	-0.469898	0.214637	-0.80959	0.234844	-0.458285	-0.263428	-0.568136	-0.181462	25	4.55531
24	50	BD	-0.55834	0.431229	-0.490884	-0.299253	-0.920548	0.372378	-0.381321	0.321991	-0.495713	-0.231312	-0.774281	-0.238488	25	1.41372
24	51	BD	-0.518034	0.296401	-0.341456	-0.0769287	-0.903374	-0.228139	-0.424568	0.222391	-0.521472	-0.226523	-0.759568	-0.228981	25	2.67035
24	52	BD	-0.764526	-0.314658	-0.56069	-0.420171	-0.931637	0.0296012	-0.815171	-0.0745488	-0.633613	0.341573	-0.825113	0.158301	25	5.18363
24	53	BD	-0.52995	0.329835	-0.757242	0.294645	-0.629116	-0.298657	-0.50551	-0.202593	-0.638849	0.233941	-0.784053	-0.255501	25	1.25664
24	54	BD	-0.486258	0.262041	-1.00035	0.087352	-0.789435	-0.223143	-0.462639	0.153174	-0.963114	0.112821	-0.402003	-0.26332	25	4.39823
24	55	BD	-0.36826	-0.0496783	-0.621249	0.204572	-0.968895	-0.0795094	-0.389658	-0.0151752	-0.559075	0.27905	-0.882355	-0.147781	25	3.45575
24	56	BD	-0.937311	-0.0301976	-0.500646	-0.335454	-0.835392	-0.191979	-0.905034	-0.0811876	-0.455867	0.114184	-0.841975	-0.198075	25	4.71239
24	57	BD	-0.65	-0.294273	-0.210762	-0.177464	-0.838899	-0.147584	-0.641901	0.320655	-0.238169	-0.134753	-0.919885	0.187125	25	3.14159
24	58	BD	-0.943788	0.304227	-0.674205	0.346144	-0.335943	0.0330087	-0.818877	0.198033	-0.607126	0.270946	-0.331366	-0.00223852	25	3.29867
24	59	BD	-0.796039	-0.32801	-0.313368	-0.194354	-0.462135	-0.19454	-0.869842	0.260342	-0.315147	-0.133965	-0.464677	-0.0984886	25	5.02655
24	60	BD	-0.395636	-0.303139	-0.929297	0.188388	-0.392912	0.14843	-0.404214	-0.158844	-0.848399	-0.163095	-0.40535	0.218914	25	1.5708
25	1	NBN	0.673549	0.336763	0.560435	-0.0517106	0.693489	-0.0598573	-0.687644	-0.636611	-0.691242	-0.668811	-0.481829	-0.645675	19	2.19911
25	2	NBN	0.968766	-0.287019	0.674142	0.0139387	0.399307	-0.0625047	0.680733	-0.719342	0.74706	-0.28495	0.47688	-0.579455	19	4.39823
25	3	NBN	0.519909	0.155036	0.752374	0.163833	0.654344	0.0204347	0.409207	0.193824	0.595048	0.131309	0.400924	-0.0486477	19	2.67035
25	4	NBN	0.765083	-0.0286933	0.660431	0.000364266	0.831196	-0.215941	0.75269	0.0778239	0.535924	0.0888339	0.616485	-0.141245	19	3.14159
25	5	NBN	0.829487	-0.337567	0.65	0.150254	0.595101	-0.258278	0.967685	0.282123	0.581834	0.490556	0.676801	-0.082619	19	3.61283
25	6	NBN	0.483209	0.00582446	0.588324	-0.438846	0.611673	-0.0456767	0.124825	0.221673	0.24279	-0.36484	0.409468	0.281136	19	3.92699
25	7	NBN	0.754795	-0.167707	0.700778	0.177085	0.65	0	0.662769	-0.0658623	0.677609	0.331564	0.567975	0.0722654	19	5.02655
25	8	NBN	0.627521	0.321466	0.664428	-0.00973214	0.62618	0.169489	0.332062	0.197485	0.435006	-0.0866656	0.35882	0.0551715	19	2.98451
25	9	NBN	0.554707	0.332325	0.756597	-0.0112038	0.63258	-0.0607508	0.503214	0.0295366	0.703518	-0.135217	0.516459	-0.579479	19	3.45575
25	10	NBN	0.744801	0.0308026	0.569987	-0.0141085	0.689255	-0.107853	0.290729	0.048567	0.217759	-0.0658016	0.549395	-0.118768	19	1.88496
25	11	NBN	0.65	-0.154356	0.586486	0.020637	0.516837	-0.183283	0.554575	-0.0106331	0.418594	0.142088	0.425689	-0.0423359	19	4.08407
25	12	NBN	0.797154	-0.152382	0.736465	0.23756	0.852472	0.241296	0.341319	-0.25163	0.0612994	-0.0254032	0.178239	-0.229856	19	2.51327
25	13	NBN	0.642624	-0.0118044	0.394282	0.103317	0.701388	0.11542	0.663059	0.0687503	0.49816	-0.128296	0.783044	0.148455	19	4.24115
25	14	NBN	0.718631	0.129076	0.986662	0.13602	0.652741	-0.00214152	0.443192	0.060008	0.823856	-0.12957	0.419468	-0.0521987	19	1.5708
25	15	NBN	0.628085	0.0106884	0.57344	0.105376	0.73897	-0.0359462	0.472116	-0.123018	0.467574	0.0366207	0.656812	-0.306444	19	0.785398
25	16	NBN	0.517849	0.0233019	0.890009	0.0598411	0.608873	0.0658173	0.841795	-0.11439	1.04927	0.00314415	0.660807	0.0140446	19	2.35619
25	17	NBN	1.13963	0.0863348	0.615468	-0.0775598	0.801955	-0.0877312	1.12469	0.231112	0.531522	0.165402	0.70209	0.203398	19	3.76991
25	18	NBN	0.65517	0.0046554	0.511712	-0.260081	0.692861	-0.304971	0.701167	0.120861	0.904436	0.173115	0.918695	-0.111032	19	2.82743
25	19	NBN	0.422942	0.177397	0.984756	-0.163271	0.657253	-0.0341204	0.140564	0.0650582	0.85326	0.222435	0.489823	-0.0844664	19	2.04204
25	20	NBN	0.641458	-0.122163	0.868202	-0.0384749	0.599609	-0.0245773	0.740294	-0.0499982	1.00693	-0.0481981	0.681425	0.105127	19	1.25664
25	21	NBN	0.837644	0.0197222	0.639082	0.051366	0.595792	-0.148936	0.86148	0.0312603	0.78584	-0.138077	0.909068	-0.276408	19	3.29867
25	22	NBN	0.614402	-0.0143827	0.715262	-0.227595	1.00303	0.172186	0.83313	0.110435	1.13907	0.011697	0.956134	0.284789	19	5.34071
25	23	NBN	0.320428	-0.0115089	0.41268	-0.185415	0.608317	0.00438103	0.506973	-0.163529	0.779044	-0.396454	0.663607	0.0358303	19	1.72788
25	24	NBN	0.858199	0.286561	0.515138	0.0909656	0.331209	-0.330117	1.09029	-0.0015323	0.411283	0.358569	0.67484	0.121356	19	1.09956
25	25	NBN	0.626682	0.0209955	0.726482	0.0515877	0.481884	0.174089	1.10995	0.0841333	0.872779	0.0647889	0.673738	0.145129	19	4.86947
25	26	NBN	0.706194	-0.126213	0.258045	0.0977253	1.04559	-0.128536	0.401724	0.0193841	0.105349	0.0662023	0.868812	0.233322	19	4.71239
25	27	NBN	0.514801	-0.0439288	0.576862	0.164271	0.625929	0.0661344	0.581276	-0.0985698	0.551288	0.175019	0.694257	0.0975004	19	5.18363
25	28	NBN	0.541263	0.204504	0.684018	0.0352271	0.668824	-0.269198	0.643249	0.296475	0.86421	0.153658	0.681795	-0.140487	19	1.41372
25	29	NBN	0.61233	-0.0254085	0.813179	0.127489	0.488987	-0.144977	0.576135	-0.232077	0.714521	-0.0773313	0.44336	-0.417924	19	4.55531
25	30	NBN	0.665444	0.109888	0.175928	-0.0498269	0.738514	-0.00309099	0.679453	-0.0364721	0.243387	-0.111368	0.653982	-0.253421	19	0.942478
25	31	NBN	0.851468	0.0654609	0.942054	-0.117997	0.602483	-0.0118473	1.11902	0.198578	1.0513	-0.196035	0.978132	0.0774668	19	1.88496
25	32	NBN	0.629089	-0.148792	0.598284	0.00911889	0.439276	0.0684684	0.672388	0.154141	0.711908	0.302973	0.503416	0.0537167	19	3.61283
25	33	NBN	0.596087	0.0558282	0.778188	-0.100152	0.712446	0.217774	0.626549	0.15154	0.85301	-0.0292462	0.85304	0.361616	19	1.25664
25	34	NBN	0.673004	-0.32897	0.57869	0.0642079	0.56761	-0.0853178	0.548871	-0.292162	0.232763	0.00547527	0.174858	-0.151625	19	3.92699
25	35	NBN	0.757398	0.24122	0.654159	0.0594815	0.828832	0.018796	0.767727	0.147841	0.918879	-0.206565	0.974616	-0.0244737	19	2.51327
25	36	NBN	0.559272	-0.124876	0.670724	-0.0975011	0.518929	-0.294391	0.598407	-0.113587	0.524569	0.267058	0.445112	-0.0916842	19	2.19911
25	37	NBN	0.680445	0.00759085	0.917608	-0.0667221	0.956754	-0.177104	0.608346	0.0772901	0.876584	-0.0378751	1.02451	-0.13108	19	0.942478
25	38	NBN	0.653476	0.000121394	0.771717	-0.167529	0.550621	-0.0401517	0.651644	0.0223072	0.555175	0.272369	0.52462	0.110186	19	4.86947
25	39	NBN	0.655662	-0.0127161	0.802191	-0.181374	0.690295	-0.140525	0.490468	0.183771	0.678631	0.331817	0.366656	0.0504129	19	3.14159
25	40	NBN	0.640961	0.00521879	0.509384	0.315829	0.475145	-0.328854	0.601619	-0.0637568	0.517344	0.246572	0.457298	-0.331789	19	5.34071
25	41	NBN	0.735069	-0.0880914	0.771886	0.126217	0.635367	0.0688408	0.675858	-0.0472767	0.642214	0.504081	0.388338	-0.0989147	19	1.72788
25	42	NBN	0.483925	-0.197921	0.70622	0.400023	1.03379	0.221579	0.562034	-0.0142722	0.727901	0.316446	0.847613	0.506324	19	2.67035
25	43	NBN	0.752855	-0.0108105	0.619413	-0.106669	0.625587	0.0851373	0.681929	0.0832637	0.585727	0.0100292	0.594783	0.200212	19	2.04204
25	44	NBN	0.589621	-0.0543651	0.65	0.41595	0.672422	0.0267217	0.533026	-0.145143	0.646366	0.363214	0.363896	-0.0927176	19	5.02655
25	45	NBN	0.58078	0.19018	0.602747	-0.129826	0.736487	-0.162658	0.719779	0.342919	0.922593	0.351	0.744166	-0.136007	19	3.45575
25	46	NBN	0.518921	-0.209771	0.611629	0.00133994	0.375962	-0.0890404	0.756255	-0.0372245	0.611601	-0.0400764	0.644152	0.221813	19	1.41372
25	47	NBN	0.612329	-0.0183732	0.726482	-0.0515877	0.69499	0.0719991	0.566881	0.0888738	0.719602	-0.0437792	0.637968	0.155318	19	3.29867
25	48	NBN	0.670574	-0.00362773	0.880874	0.317771	1.06247	-0.201176	0.643755	0.0723657	0.98537	0.63801	0.728749	0.347585	19	1.09956
25	49	NBN	0.695896	-0.126097	0.664773	-0.0236413	0.252291	0.160685	0.640713	-0.315727	0.511047	-0.308277	0.417331	0.126178	19	2.35619
25	50	NBN	0.416587	0.438986	0.710106	-0.0195296	0.624671	0.362217	0.789062	0.263196	0.804468	-0.117283	0.654032	0.338601	19	4.39823
25	51	NBN	0.676887	-0.191309	0.806421	0.105507	0.507749	0.195792	0.588139	-0.11579	1.00762	-0.0310059	0.741265	0.0918853	19	0.785398
25	52	NBN	0.3732	0.135004	0.51164	0.0933251	0.653266	0.00614301	0.250323	0.118403	0.390627	0.0881252	0.557821	0.0554661	19	5.18363
25	53	NBN	0.872134	0.17355	0.776266	-0.00440932	0.589179	0.0973347	0.9701	-0.0594003	0.985258	-0.296099	0.548614	-0.0707135	19	2.98451
25	54	NBN	0.64683	-0.0453272	0.640706	0.0661329	0.736465	0.23756	0.763881	-0.266224	0.60716	-0.0313173	0.632254	0.0931413	19	4.08407
25	55	NBN	0.353411	-0.0522966	0.705213	0.00973561	0.508622	0.0148594	0.437203	0.0741826	0.79435	0.0476767	0.610003	0.0704188	19	4.55531
25	56	NBN	0.425265	0.0560327	0.267915	-0.0133427	0.923111	0.110344	0.320182	-0.02686	0.165185	0.0517976	0.532269	-0.357866	19	2.82743
25	57	NBN	0.634928	-0.00870195	0.900875	0.225889	0.525104	-0.0975791	0.440459	0.0976027	0.754724	0.375265	0.254548	0.0612189	19	4.24115
25	58	NBN	1.00424	-0.318963	0.65	-0.269856	0.591697	0.0455514	0.951694	-0.0868614	0.296853	0.0485795	0.589174	0.194541	19	4.71239
25	59	NBN	0.685585	0.167415	0.51073	0.165975	0.65	0	0.57121	0.18651	0.434594	-0.0317235	0.419541	-0.154655	19	1.5708
25	60	NBN	0.520461	-0.0136151	0.629786	-0.0136343	0.608884	-0.193435	0.216423	0.0700807	0.403093	0.101273	0.343315	-0.0441493	19	3.76991
26	1	NBN	0.580244	0.0340221	0.686988	0.128992	0.763031	0.0199305	0.504846	0.0156003	0.471682	0.137945	0.55843	0.100721	19	3.29867
26	2	NBN	0.503901	0.00510189	0.606464	-0.0293652	0.617048	0.234463	0.454079	-0.0389202	0.346168	-0.19391	0.364058	0.00053957	19	2.67035
26	3	NBN	1.09686	-0.21795	0.7929	-0.046431	0.630635	0.0200533	1.13716	0.0837488	0.649415	0.0841696	0.542859	0.0759504	19	3.92699
26	4	NBN	0.529947	0.192125	0.512627	-0.142254	0.682012	0.457799	0.333173	-0.126196	0.43872	-0.3078	0.462514	0.121027	19	3.61283
26	5	NBN	0.365143	-0.339479	0.560818	0.419569	0.725615	-0.0590771	0.361793	-0.478002	0.394869	0.405206	0.581365	-0.0737013	19	4.71239
26	6	NBN	0.967355	-0.0559582	0.370418	-0.0697075	0.276147	-0.18234	1.1258	-0.0882381	0.470702	-0.166766	0.422842	-0.267244	19	5.34071
26	7	NBN	0.7277	-0.270972	0.643822	-0.0883525	0.69541	0.00158576	0.64432	-0.195076	0.491161	0.0325539	0.51624	0.146101	19	2.35619
26	8	NBN	0.450786	-0.155643	0.723138	-0.164271	0.742421	0.0373405	0.446661	-0.0645636	0.619541	0.106651	0.534465	0.250604	19	2.04204
26	9	NBN	0.896054	0.254796	0.63977	-0.01408	0.676259	-0.186842	0.751486	0.298144	0.484804	0.232292	0.472179	0.0701764	19	4.86947
26	10	NBN	0.774025	0.111673	0.549254	-0.276796	0.643081	-0.000727245	0.590954	0.234819	0.786642	-0.130635	0.566601	0.0696514	19	5.02655
26	11	NBN	0.65	0.0208912	0.964798	-0.010993	0.78927	0.165975	0.778983	-0.171014	1.14118	0.0027282	0.852548	0.0149968	19	4.08407
26	12	NBN	0.773111	0.0710783	0.642197	-0.0555195	0.706106	0.263959	0.70203	0.101758	0.599243	-0.0741422	0.559643	0.243309	19	1.25664
26	13	NBN	0.318903	0.191159	0.613703	-0.0209562	0.717357	0.045433	0.453404	0.00493114	0.594547	-0.196397	0.726018	-0.211071	19	1.72788
26	14	NBN	0.65	0	0.503848	-0.233892	0.746336	0.0469863	0.611993	-0.0501112	0.462718	-0.0106194	0.532313	0.280415	19	0.785398
26	15	NBN	0.651453	0.010336	0.577219	0.253819	0.799771	0.037342	0.586149	-0.103843	0.396111	0.102589	0.710546	-0.0804803	19	1.09956
26	16	NBN	0.513834	0.162276	0.419832	-0.074786	0.584746	0.0263644	0.507208	0.0878664	0.509973	-0.162054	0.642259	0.00908473	19	4.55531
26	17	NBN	0.399307	0.0625047	0.9494	-0.172859	0.670394	-0.0560308	0.452014	0.00144356	1.08181	0.0124549	0.762317	-0.00565944	19	1.5708
26	18	NBN	0.708976	-0.0610718	0.687147	0.0511291	0.483125	0.0542209	0.688071	-0.264046	0.631061	-0.0459737	0.471609	-0.0316294	19	2.19911
26	19	NBN	0.614628	0.0971841	1.09197	-0.178569	0.630082	-0.0447376	0.60619	0.230587	1.04827	0.268025	0.708249	0.116528	19	3.76991
26	20	NBN	0.816071	-0.0414061	0.658813	-0.126035	0.725781	0.208206	0.662438	-0.0288764	0.419515	0.0955279	0.578667	0.142751	19	2.98451
26	21	NBN	0.672422	-0.0267217	0.809482	0.124601	0.887438	-0.326806	0.606198	0.04243	0.921411	0.318171	0.652652	0.192152	19	4.24115
26	22	NBN	0.678532	-0.0256907	0.575591	-0.139942	0.714895	0.103853	0.669557	-0.0528378	0.60266	-0.206406	0.649411	0.0742014	19	5.18363
26	23	NBN	0.642259	0.110698	0.363872	0.223548	0.688302	-0.180196	0.579981	-0.0226328	0.449785	0.113059	0.433564	-0.240835	19	3.45575
26	24	NBN	0.870279	0.0715729	0.705682	-0.104723	0.681205	0.00327982	0.833025	-0.0509773	0.518077	-0.172535	0.555846	-0.0368403	19	1.41372
26	25	NBN	0.577136	0.0128478	0.343719	0.0321914	0.68539	-0.056635	0.752435	-0.0649455	0.446775	0.0613049	0.849664	-0.161619	19	0.942478
26	26	NBN	0.65	-0.0922538	0.465598	0.346809	0.572563	-0.364311	0.636447	0.16724	0.543645	0.293037	0.940883	0.0919954	19	1.88496
26	27	NBN	0.627393	-0.00913372	0.487426	-0.00567721	0.515869	0.301263	0.62564	0.0640123	0.430316	-0.227788	0.497708	0.0527065	19	3.14159
26	28	NBN	0.651633	0.00307124	0.985736	-0.0352873	0.547329	-0.0924455	0.64037	-0.099872	1.03962	-0.164348	0.538214	-0.00943491	19	4.39823
26	29	NBN	0.466178	0.165514	0.641818	0.0112611	0.702978	0.118991	0.503554	0.190924	0.523259	-0.168078	0.661354	-0.127697	19	2.51327
26	30	NBN	0.353411	-0.0522966	0.489839	0.10803	0.592922	-0.199055	0.453368	-0.0368007	0.692618	0.216715	0.539558	-0.0943211	19	2.82743
26	31	NBN	0.56426	-0.0578324	0.820767	-0.273284	0.787401	0.0144414	0.412661	-0.211947	0.752117	-0.315888	0.546074	-0.00135879	19	2.67035
26	32	NBN	0.642017	0.0375551	0.433004	0.258605	0.577219	-0.253819	0.656427	0.0848961	0.376692	-0.421803	0.495056	-0.326521	19	2.04204
26	33	NBN	0.677488	-0.0214759	0.483709	0.312748	0.629655	0.144765	0.431086	-0.115023	0.649748	0.225806	0.643509	0.0384379	19	5.02655
26	34	NBN	0.427866	0.17355	0.617308	0.114011	0.917159	-0.107939	0.650967	0.518746	0.558478	0.102694	0.800272	0.591655	19	2.51327
26	35	NBN	0.814357	0.0289806	0.666136	0.0759143	0.68124	-0.146971	0.641693	-0.0242482	0.639915	0.102679	0.41354	-0.0789704	19	4.39823
26	36	NBN	1.01163	0.282537	0.662851	-0.183773	0.666435	0.0573169	0.885523	0.494934	0.631044	0.0492504	0.621295	0.352436	19	3.61283
26	37	NBN	0.964798	0.010993	0.941897	-0.262825	0.557704	0.253581	1.02085	-0.332726	0.844454	-0.560147	0.65673	0.0666531	19	1.09956
26	38	NBN	0.629121	-0.000729094	0.88547	-0.0247489	0.513086	0.219108	0.415082	0.047121	0.525014	-0.157231	0.65455	0.290616	19	2.19911
26	39	NBN	0.404703	-0.0611594	0.421904	0.0402195	0.65	0	0.497909	-0.0159733	0.512796	0.0793049	0.78728	0.0463502	19	1.41372
26	40	NBN	0.54598	-0.195633	0.807375	0.162966	0.622546	-0.00484085	0.579408	-0.285385	0.441896	0.0405232	0.444183	-0.182388	19	4.08407
26	41	NBN	0.652416	-0.00250215	0.733558	-0.115007	0.683682	0.239657	0.696217	0.163153	0.709898	-0.204277	0.626237	0.206796	19	2.82743
26	42	NBN	0.370766	-0.112818	0.662326	-0.0877063	0.5956	0.0135634	0.461013	0.160628	0.703747	-0.129775	0.767164	-0.00153464	19	4.55531
26	43	NBN	0.654409	0.0630451	0.846374	0.0489614	0.71168	-0.0735075	0.392188	-0.0864699	0.544769	-0.0323303	0.570882	-0.213583	19	5.18363
26	44	NBN	0.723525	-0.0424499	0.5907	-0.0706705	0.684735	0.0653272	0.684732	-0.120925	0.516766	-0.150414	0.607422	-0.262847	19	1.25664
26	45	NBN	0.772387	-0.00427384	0.593561	0.0584445	0.627715	-0.104842	0.761247	-0.0644119	0.529873	0.035276	0.494326	-0.108516	19	4.86947
26	46	NBN	0.488381	-0.0788267	0.807705	0.0769177	0.77016	-0.0390422	0.436295	-0.059514	0.744321	0.14811	0.744575	0.000746265	19	4.71239
26	47	NBN	0.329456	0.129508	0.622826	0.0156886	0.537822	-0.251956	0.536859	0.182496	0.776322	-0.132729	0.642551	-0.391304	19	5.34071
26	48	NBN	0.637079	-0.0206773	0.627942	-0.156952	0.816071	-0.0414061	0.519713	-0.0369477	0.568417	-0.187377	0.872135	-0.0198526	19	0.785398
26	49	NBN	0.64483	-0.0046554	0.687953	0.104276	0.274369	-0.293475	0.629664	-0.0781322	0.374455	0.326254	0.634084	-0.193114	19	3.29867
26	50	NBN	0.934857	0.339479	0.821675	-0.115796	0.349804	0.270298	0.996816	0.312109	0.902157	0.106881	0.531369	0.217623	19	4.24115
26	51	NBN	0.820466	-0.3206	0.630082	0.0447376	1.00448	0.143219	0.674997	0.0221976	0.614942	0.523277	1.05353	0.391576	19	2.98451
26	52	NBN	0.304628	-0.357643	0.540843	-0.0354674	0.357053	-0.0307899	0.540495	-0.209293	0.671256	-0.184007	0.485811	0.222751	19	0.942478
26	53	NBN	0.660279	-0.00181247	0.840397	-0.0928628	0.560409	0.0436965	0.71428	-0.0385326	1.03671	-0.187716	0.549464	-0.0356872	19	3.45575
26	54	NBN	0.746796	0.0871559	0.65	-0.0419123	0.493579	0.105507	0.722684	0.230118	0.652812	-0.20451	0.569746	0.203716	19	3.14159
26	55	NBN	0.68539	0.056635	0.65	0.197757	0.443939	0.0669532	1.01719	-0.185156	1.03047	-0.0369828	0.653267	-0.141355	19	2.35619
26	56	NBN	0.676708	0.03676	0.487426	0.00567721	0.777385	-0.349988	0.685107	0.0393573	0.340916	0.318867	0.444274	0.425606	19	1.72788
26	57	NBN	0.583926	-0.181538	0.716934	0.0217482	0.322033	0.0344707	0.693902	0.230497	0.75404	0.0297437	0.392617	-0.11689	19	3.76991
26	58	NBN	0.571125	0.108562	0.750609	-0.225972	0.634928	-0.00870195	0.535714	-0.011823	0.660497	-0.49253	0.584229	-0.154482	19	1.5708
26	59	NBN	0.671359	0.0479736	0.639233	-0.15398	0.620078	0.427898	0.496067	-0.360529	0.600335	-0.193265	0.687663	0.339093	19	1.88496
26	60	NBN	0.916708	0.153984	0.764651	-0.399837	0.641818	-0.0112611	0.939118	0.209428	0.941782	-0.0835885	0.585377	0.050658	19	3.92699
27	1	NBN	0.674078	0.0385335	1.02356	-0.121378	0.79868	0.116162	-0.541865	0.754794	-0.377678	0.781575	-0.37079	0.794811	23	4.08407
27	2	NBN	0.660344	-0.00931399	0.553282	-0.0241146	0.690995	0.291694	0.801085	-0.00796486	0.789186	0.173484	0.86448	0.202283	23	2.67035
27	3	NBN	0.771146	0.332847	0.735927	0.118269	0.649032	0.00688968	0.726484	0.327451	0.742252	0.174783	0.568948	0.132151	23	0.942478
27	4	NBN	0.652433	0.0347977	0.506433	0.129268	0.34658	0.147988	0.643079	0.228775	0.504985	0.249716	0.367659	0.223292	23	2.98451
27	5	NBN	0.812305	-0.305251	0.213544	-0.141813	1.01111	-0.0379544	0.74801	0.248	0.471901	0.107359	0.904211	0.087982	23	2.51327
27	6	NBN	0.5907	-0.00623269	0.447738	-0.00706315	0.706402	-0.077631	0.637539	0.0144435	0.452207	-0.0330452	0.789072	-0.0770418	23	0.785398
27	7	NBN	0.497309	0.244357	0.727485	-0.212887	0.646692	0.00107488	0.540376	0.297721	0.798977	0.180028	0.431753	0.183143	23	1.09956
27	8	NBN	0.694849	-0.319115	0.679556	0.13905	0.71192	0.0250173	0.83134	-0.0623239	0.586733	0.161872	0.722435	0.0517706	23	1.5708
27	9	NBN	0.726431	0.0134769	0.609376	-0.0484133	0.554847	0.0641813	0.841616	-0.0653348	0.610926	-0.037961	0.717629	0.0642852	23	2.04204
27	10	NBN	0.811935	-0.0403749	0.658171	0.0153667	0.65	0.301164	0.886175	-0.00658749	0.585733	0.0234486	0.665579	0.132314	23	2.35619
27	11	NBN	0.636502	0.0470743	0.813179	-0.127489	1.01679	-0.0646752	0.70314	0.0584292	0.852472	-0.00219282	0.971014	0.0900762	23	3.29867
27	12	NBN	0.679544	0.103032	0.645633	-0.0310719	0.819727	-0.202272	0.682006	0.171482	0.597106	0.079319	0.845528	0.0409763	23	3.76991
27	13	NBN	0.829477	0.185854	0.478738	-0.0988784	1.03566	-0.155818	0.710417	0.188348	0.438236	-0.0081973	1.00928	0.0681728	23	3.92699
27	14	NBN	0.779539	0.0136151	0.593561	0.0584445	0.497989	0.0268036	0.833782	-0.117395	0.694096	0.0332754	0.596629	-0.0106048	23	4.86947
27	15	NBN	0.499172	0.0609384	0.628085	-0.0106884	0.792454	-0.0694795	0.552142	0.120306	0.692925	0.0399087	0.873732	-0.0624058	23	3.14159
27	16	NBN	0.69981	0.111874	0.935592	0.164887	0.652678	-0.0383006	0.73257	0.173509	0.850827	0.0359188	0.567214	0.114018	23	2.19911
27	17	NBN	0.597904	-0.0979789	0.652877	-0.0100332	0.522647	0.175286	0.850745	-0.147936	0.863636	-0.0456403	0.725982	0.0924432	23	1.25664
27	18	NBN	0.778247	-0.205238	0.527263	-0.19642	0.579664	0.00245618	0.758551	0.0484528	0.50031	0.140715	0.638989	0.193915	23	2.82743
27	19	NBN	0.568503	0.0636724	0.837458	-0.194118	0.561683	-0.121558	0.612658	0.136396	0.925868	0.18675	0.795819	0.0208825	23	1.72788
27	20	NBN	0.453711	-0.132399	0.668777	0.00915812	0.905317	0.172213	0.437535	-0.0101683	0.557453	0.209319	0.680084	0.454161	23	5.02655
27	21	NBN	1.12639	0.016636	0.619087	-0.442079	0.611698	-0.180196	1.11843	-0.0033254	0.433872	0.108047	0.683493	0.284306	23	5.34071
27	22	NBN	0.739513	0.0223182	0.625587	-0.0851373	0.450786	-0.155643	0.72396	0.118877	0.819673	-0.0183259	0.607995	0.257971	23	3.61283
27	23	NBN	0.67786	-0.000972904	0.55988	0.202413	0.852222	-0.454199	0.661307	0.0895063	0.511934	0.309303	0.843785	-0.175929	23	5.18363
27	24	NBN	0.761249	-0.0750381	0.435783	0.123678	0.625346	0.0463668	0.683423	-0.13065	0.54115	0.175047	0.657824	0.0691404	23	1.41372
27	25	NBN	0.635665	0.0393847	0.78363	0.120321	0.494497	-0.349265	0.600339	-0.00532743	0.705252	0.0746052	0.507744	-0.247118	23	4.39823
27	26	NBN	0.685585	-0.167415	0.720366	0.0228635	0.525576	-0.0219393	0.70148	-0.00835316	0.685218	0.236444	0.536	0.0940765	23	1.88496
27	27	NBN	0.534917	0.0286933	0.65	0	0.468804	0.215941	0.55533	0.083215	0.681868	-0.0474885	0.802182	0.0698693	23	4.55531
27	28	NBN	0.571282	-0.031804	0.638343	0.05484	0.331234	-0.287019	0.493741	0.0107209	0.552666	0.141909	0.406181	-0.20442	23	4.71239
27	29	NBN	0.827281	0.211275	0.640363	0.137821	0.65	-0.31499	0.790163	-0.0394062	0.559746	0.0800851	0.503171	-0.35064	23	4.24115
27	30	NBN	0.51184	-0.379593	0.502846	-0.152382	0.801955	-0.0877312	0.59536	-0.324504	0.439373	-0.201039	0.534997	-0.0642848	23	3.45575
27	31	NBN	0.590279	-0.208272	0.621215	0.0396187	0.705459	-0.0433295	0.637943	-0.0857283	0.636753	0.185433	0.763553	0.0422229	23	1.41372
27	32	NBN	0.675923	-0.0233411	0.320428	0.0115089	0.556893	-0.0232141	0.699793	-0.236873	0.339343	-0.164907	0.557535	-0.215026	23	1.72788
27	33	NBN	0.687557	-0.26723	0.573762	0.0908573	0.639656	0.00931399	0.736744	-0.241641	0.544058	0.0288685	0.626519	-0.101845	23	3.45575
27	34	NBN	0.435937	0.342572	0.647123	0.0100332	0.658542	-0.122163	0.520275	0.168082	0.610501	0.0268447	0.597249	-0.130795	23	2.04204
27	35	NBN	0.33164	-0.155275	0.638944	-0.158109	0.807375	-0.162966	0.336442	-0.260851	0.537609	-0.282593	0.640152	-0.305186	23	4.24115
27	36	NBN	0.759416	0.0631716	0.640777	-0.0147593	0.65	-0.363101	0.684005	-0.101345	0.531295	-0.00155686	0.443343	-0.366407	23	3.76991
27	37	NBN	0.819182	-0.379989	0.523397	0.0730941	0.650484	0.00344455	0.865788	-0.180229	0.629313	-0.201283	0.706333	0.0476204	23	2.67035
27	38	NBN	0.607935	-0.09448	0.817785	0.113172	0.65	0	0.805945	0.0321288	0.711607	0.214693	0.577897	0.204813	23	4.39823
27	39	NBN	0.799771	0.037342	0.637674	0.0877063	0.691683	-0.00438103	0.845263	0.0906802	0.641912	0.0754409	0.745586	0.00581161	23	2.98451
27	40	NBN	0.644232	0.00389052	0.79868	0.116162	0.640914	0.129935	0.646765	-0.162797	0.837341	-0.16518	0.739739	-0.0802742	23	1.09956
27	41	NBN	0.967355	-0.0559582	0.570783	-0.217647	0.658339	-0.0229118	0.881235	-0.0609308	0.496223	-0.0153086	0.693344	0.178907	23	4.71239
27	42	NBN	0.533788	-0.067095	0.629276	0.0975011	0.306176	-0.0361374	0.589086	-0.225782	0.83482	-0.0869531	0.358527	-0.0110093	23	3.61283
27	43	NBN	0.466312	-0.123899	0.901421	0.0264254	1.04831	-0.194268	0.548052	-0.171524	0.86706	-0.00427614	1.19006	-0.193607	23	4.08407
27	44	NBN	0.660918	0.051366	0.609376	-0.0484133	0.819365	0.233111	0.823871	-0.00148597	0.679851	-0.154451	0.990655	0.177876	23	5.18363
27	45	NBN	0.777971	0.132518	0.687254	-0.00928839	0.497765	-0.118939	0.986804	-0.0787617	0.804818	-0.184633	0.592987	-0.105579	23	0.942478
27	46	NBN	0.610746	-0.0540284	0.746413	0.264891	0.358103	-0.262825	0.60092	0.0511941	0.411899	0.38334	0.415794	-0.228602	23	3.29867
27	47	NBN	0.895722	0.0798399	0.208027	-0.178569	0.607871	0.0170213	0.801852	0.154678	0.208818	-0.285161	0.423618	0.036968	23	1.88496
27	48	NBN	0.31262	-0.0117816	0.544445	-0.0186123	0.720385	-0.0474753	0.290374	0.0407785	0.479377	0.042097	0.688932	0.0220396	23	5.34071
27	49	NBN	0.65	0.110968	0.588757	-0.288123	0.824467	0.391858	0.744232	-0.0967992	0.622068	-0.343501	0.89954	0.209985	23	2.35619
27	50	NBN	0.738806	-0.105835	0.536998	0.117017	0.666627	0.0266094	0.576121	-0.187211	0.433439	0.165255	0.53188	0.0110168	23	4.55531
27	51	NBN	0.893189	-0.389184	0.667919	0.0213553	0.475499	0.0183408	1.08705	0.00273303	0.799192	0.195129	0.595628	0.0422925	23	1.25664
27	52	NBN	0.722781	-0.253819	0.59218	0.129866	0.738317	-0.121558	0.651367	-0.3843	0.586605	-0.00185631	0.652696	-0.233078	23	5.02655
27	53	NBN	0.663795	0.197275	0.596679	0.0173251	0.357782	0.0728582	0.752487	-0.102968	0.532634	-0.231814	0.291453	-0.0951414	23	2.51327
27	54	NBN	0.571649	0.147357	0.576975	0.0356165	0.732917	0.0404414	0.646404	0.0601049	0.613611	-0.0445551	0.848647	-0.0847013	23	0.785398
27	55	NBN	0.508302	0.110706	0.75337	-0.486318	0.579175	0.194589	0.48871	0.276904	0.885925	-0.35873	0.613736	0.296494	23	3.92699
27	56	NBN	1.02651	0.0663888	0.536382	-0.213685	0.655758	0.0200819	0.974076	0.224488	0.518932	-0.44679	0.415942	-0.0654087	23	4.86947
27	57	NBN	0.458413	-0.198394	0.487222	-0.0528898	0.701638	-0.0298134	0.434937	-0.230769	0.559462	-0.0605231	0.880065	-0.248283	23	2.82743
27	58	NBN	0.735294	0.0767994	0.949573	-0.0973373	0.749451	-0.18704	0.709198	0.201317	0.928602	0.118787	0.782874	-0.0426041	23	3.14159
27	59	NBN	0.7186	-0.0277163	0.761155	0.209053	0.897206	-0.00863263	0.665316	-0.264034	0.709828	-0.0355798	0.908505	-0.184735	23	2.19911
27	60	NBN	0.95778	0.0107479	0.598165	-0.368825	0.573569	0.0134769	1.11815	-0.142182	0.848418	-0.242048	0.828624	0.00397592	23	1.5708
28	1	NBN	0.674367	0.000850926	0.790616	0.315829	0.570512	0.373963	-0.739178	0.46266	-0.666087	0.691936	-0.418035	0.639547	23	3.92699
28	2	NBN	0.691276	-0.007278	0.677475	0.0958179	0.441382	-0.0367849	0.55267	-0.0364507	0.342895	0.0869628	0.33225	-0.0197221	23	0.942478
28	3	NBN	0.196647	-0.147303	0.969583	-0.380864	0.70325	-0.185705	-0.0505972	-0.0507988	1.00554	-0.113785	0.41004	-0.387853	23	2.82743
28	4	NBN	0.603609	-0.0480395	0.693489	0.0598573	0.875179	0.0731651	0.449852	-0.121911	0.360752	-0.0262455	0.610797	-0.0875011	23	5.34071
28	5	NBN	0.359915	0.0511498	0.70946	-0.133549	0.660969	-0.00856973	0.407624	0.150698	0.628281	0.015772	0.644424	0.167237	23	4.08407
28	6	NBN	0.765083	0.0286933	0.646541	-0.000363592	0.677399	0.391829	0.495593	-0.197008	0.511919	-0.0546333	0.354946	-0.178947	23	2.98451
28	7	NBN	0.65	0	0.582119	0.152464	0.518604	0.0426931	0.513957	0.0885644	0.482705	0.24701	0.437165	0.0869981	23	5.18363
28	8	NBN	0.643549	0.00260628	0.778247	0.205238	0.527263	0.19642	0.686459	0.172724	0.579486	0.401669	0.386966	0.323017	23	4.55531
28	9	NBN	0.643822	-0.0883525	0.402794	0.00863263	0.970485	0.0336844	0.492045	-0.326476	0.399875	-0.139393	0.859265	-0.126052	23	2.19911
28	10	NBN	0.544306	0.145475	0.65	-0.158495	0.622007	0.0526473	0.214373	-0.0929478	0.429903	-0.239803	0.468332	-0.104075	23	1.09956
28	11	NBN	0.621833	0.200416	0.764709	-0.103284	0.665541	0.0426976	0.532896	0.306055	0.482503	-0.0133159	0.567513	0.111327	23	3.76991
28	12	NBN	0.74589	0.0387423	0.571283	-0.0938109	0.9268	0.135004	0.593997	0.14147	0.445125	-0.045402	0.753796	0.352381	23	3.29867
28	13	NBN	0.580385	-0.156358	0.660918	-0.051366	0.843836	-0.266792	0.463619	-0.332458	0.431026	-0.484405	0.676096	-0.475999	23	0.785398
28	14	NBN	0.65	0.0348827	0.462363	-0.108333	0.756417	-0.0429955	0.789422	-0.296863	0.669974	-0.176123	0.876296	-0.0363902	23	3.14159
28	15	NBN	0.421351	0.154226	0.85805	-0.391286	0.865462	-0.0700078	0.747184	0.347466	0.981816	-0.349208	0.982098	0.0375345	23	5.02655
28	16	NBN	0.922789	0.157495	0.683822	0.159118	0.618795	0.00327982	0.826523	0.00574823	0.584752	0.0892548	0.526596	-0.177966	23	4.24115
28	17	NBN	0.951025	-0.203044	0.663088	0.0246142	0.565538	-0.0659889	0.928958	-0.302002	0.925571	-0.0587273	0.746759	-0.247049	23	1.88496
28	18	NBN	0.599609	0.0245773	0.435937	-0.342572	0.883702	-0.134928	0.456603	0.465442	0.293871	0.114743	0.644316	0.137543	23	4.86947
28	19	NBN	0.553204	-0.0871559	0.856951	-0.00722689	0.581712	0.0170262	0.414768	-0.0528052	0.618813	0.0256966	0.494612	0.142843	23	2.51327
28	20	NBN	0.486052	-0.110584	0.889406	0.285313	0.534539	0.317226	0.565466	-0.0716916	0.654843	0.42884	0.266776	0.358373	23	3.61283
28	21	NBN	0.380255	-0.371272	0.393796	-0.0638789	0.552367	-0.340487	0.310185	-0.136574	0.465055	0.0533811	0.706413	-0.169429	23	4.71239
28	22	NBN	0.382841	-0.107939	0.762021	0.0875203	0.667139	0.00302216	0.49316	0.0248452	0.797411	0.199708	0.842086	0.0605293	23	2.67035
28	23	NBN	0.732917	-0.0404414	0.743891	0.0845401	0.634475	0.013979	0.759773	-0.0419482	0.747829	0.12048	0.666902	-0.00265066	23	1.41372
28	24	NBN	0.777971	0.132518	0.591024	0.0610718	0.628385	-0.0593877	0.49496	-0.0766466	0.320703	-0.209337	0.46294	-0.213601	23	1.25664
28	25	NBN	0.753004	-0.283002	0.566899	0.0479786	0.806421	0.105507	0.313103	0.204513	0.527078	0.10413	0.615065	0.3206	23	2.35619
28	26	NBN	0.422779	-0.110823	0.619413	0.106669	0.499838	-0.00524379	0.648308	-0.028199	0.786119	0.231744	0.712205	0.10261	23	1.5708
28	27	NBN	0.660801	0.076855	0.631975	-0.0339	0.829477	-0.185854	0.673812	-0.0451923	0.422723	-0.247709	0.568056	-0.413277	23	1.72788
28	28	NBN	0.864987	-0.0536022	0.560818	-0.419569	0.644332	0.0810495	0.855688	0.129632	0.704251	-0.126992	0.532797	0.328211	23	4.39823
28	29	NBN	0.653416	-0.0488521	0.563744	0.102796	0.610768	-0.279148	0.715676	-0.0346008	0.526556	-0.0727247	0.686879	-0.262814	23	2.04204
28	30	NBN	0.651453	-0.010336	1.06367	-0.0434786	0.511734	0.108025	0.465369	0.0774993	0.745938	0.0915222	0.305058	0.198075	23	3.45575
28	31	NBN	0.745293	-0.332325	0.534917	0.0286933	0.415917	-0.210769	0.646116	-0.313656	0.762555	0.273271	0.61584	-0.0752163	23	1.72788
28	32	NBN	0.700534	-0.359568	0.683767	0.0304039	0.65	-0.179817	0.610207	-0.218311	0.543184	0.130892	0.556909	-0.0332536	23	3.14159
28	33	NBN	0.751551	-0.105159	0.637161	0.091356	0.475247	-0.279664	0.81188	-0.303383	0.650534	-0.109445	0.622075	-0.459188	23	1.25664
28	34	NBN	0.608632	0.0569376	0.375962	-0.0890404	0.619087	0.442079	0.66191	0.159509	0.554276	0.701379	0.697414	0.447468	23	1.5708
28	35	NBN	0.730352	0.151121	0.722466	-0.136288	0.696391	0.0480395	0.751976	-0.275113	0.751501	-0.505754	0.738206	-0.188749	23	3.92699
28	36	NBN	0.518602	-0.0886291	0.561917	0.00925791	0.846674	0.0206712	0.48428	-0.267286	0.595663	-0.105816	0.829689	-0.0690169	23	3.76991
28	37	NBN	0.632861	0.00302216	0.753004	0.283002	0.864217	0.123678	0.603121	0.381713	0.729877	0.501663	0.815161	0.27958	23	2.67035
28	38	NBN	0.86892	-0.301318	0.65	0.0848998	0.64612	-0.027606	0.874406	-0.446228	0.623092	-0.075537	0.599529	-0.228961	23	0.942478
28	39	NBN	1.11098	-0.186248	0.699227	-0.231593	0.746718	-0.0241146	1.03793	-0.0747443	0.848362	-0.285747	0.774084	-0.0913203	23	1.41372
28	40	NBN	0.871433	-0.00773262	0.725615	0.0590771	0.295521	-0.143219	0.855689	-0.00131663	0.687824	0.12787	0.372004	-0.219964	23	5.18363
28	41	NBN	0.65	0	0.504376	0.173547	0.268881	-0.0950235	0.831168	0.19651	0.456667	0.423865	0.565496	0.026055	23	4.86947
28	42	NBN	0.511712	0.260081	0.766212	-0.067095	0.69648	0.0313512	0.514819	-0.0256416	0.798158	-0.241618	0.70928	-0.161408	23	4.24115
28	43	NBN	0.756597	-0.0112038	0.657983	0.0375551	0.762256	-0.179647	0.685912	0.00620266	0.584344	0.109237	0.679728	-0.0861575	23	1.09956
28	44	NBN	0.628085	-0.0106884	0.726431	0.0134769	0.506152	0.148959	0.478895	0.0158093	0.607275	0.0259119	0.346161	0.129079	23	2.04204
28	45	NBN	0.656253	-0.00304992	0.626451	-0.336763	0.526037	-0.23314	0.596351	-0.126984	0.600838	-0.378808	0.574061	-0.295593	23	3.45575
28	46	NBN	0.768415	0.141122	0.449458	0.180569	0.645239	-0.0130801	0.67869	-0.102149	0.44125	-0.0743021	0.464914	-0.228005	23	5.34071
28	47	NBN	0.808724	-0.0515726	0.640385	0.0335314	0.882219	0.113261	0.701932	0.127594	0.521293	0.175013	0.606232	0.37439	23	3.61283
28	48	NBN	0.83745	0.0467366	0.61114	0.0157006	0.723943	0.00258213	0.904097	0.0728839	0.738882	0.0635303	1.00452	0.245965	23	2.19911
28	49	NBN	0.775262	-0.281343	0.816875	0.0542209	0.645755	-0.0095352	0.685931	-0.436598	0.86354	-0.257233	0.63637	-0.284483	23	0.785398
28	50	NBN	0.994838	-0.232596	0.689184	0.13665	0.589894	0.0195296	0.754993	-0.388799	0.985383	0.0940364	0.828013	0.0140607	23	5.02655
28	51	NBN	0.619413	-0.106669	0.68859	-0.0301498	0.798879	-0.177427	0.435479	-0.20912	0.526655	-0.107502	0.706766	-0.121136	23	4.08407
28	52	NBN	0.515138	0.0909656	0.60858	-0.0428919	0.246292	-0.0140978	0.837376	0.225154	0.920295	0.124154	0.631344	0.0610946	23	2.35619
28	53	NBN	0.523734	0.00440932	0.570378	0.127423	0.629426	-0.00362773	0.475514	0.0266694	0.369253	0.0173091	0.414991	-0.0787698	23	4.71239
28	54	NBN	0.689232	0.279148	0.4866	0.0943389	0.51073	-0.165975	0.663434	0.000429344	0.480565	0.12505	0.446262	-0.208793	23	1.88496
28	55	NBN	0.409313	-0.0252972	0.752671	-0.0924455	0.607935	0.09448	0.364744	0.122875	0.797155	0.125876	0.518095	0.336333	23	2.82743
28	56	NBN	0.72656	0.105376	0.343246	-0.177104	0.647955	-0.00281408	0.91519	0.235516	0.480251	-0.0124214	0.848393	0.0124973	23	2.51327
28	57	NBN	0.639268	0.029485	0.288369	0.282537	0.683252	0.475522	0.845718	-0.0599278	0.530044	0.224511	0.755517	0.325026	23	4.39823
28	58	NBN	0.696683	0.104852	0.639082	-0.051366	0.877305	0.363764	0.53408	0.0122401	0.374997	-0.153355	0.787194	0.146839	23	4.55531
28	59	NBN	0.905718	0.103317	0.422779	0.110823	0.658542	-0.122163	0.895994	0.311848	0.462353	0.0421504	0.94951	0.0555313	23	3.29867
28	60	NBN	0.633108	0.0794719	0.490518	-0.124601	0.967355	-0.0559582	0.661381	-0.097167	0.314454	-0.173255	0.627675	-0.318346	23	2.98451
29	1	NBN	0.702394	-0.0353405	0.745617	-0.131605	0.977967	0.0344707	-0.927896	0.412766	-0.953802	0.248142	-0.744686	0.559581	23	3.14159
29	2	NBN	0.667047	0.0382888	0.781079	0.209771	0.677475	-0.0958179	0.531497	-0.373214	0.671264	-0.316339	0.569351	-0.363757	23	1.25664
29	3	NBN	0.482694	0.0965943	0.653266	-0.00614301	0.350486	-0.0314802	0.0279544	0.214259	-0.02621	0.166301	-0.0159236	0.128986	23	4.39823
29	4	NBN	0.63063	-0.007826	0.363872	0.223548	0.752661	0.358022	-0.0652603	-0.186668	-0.193546	-0.0699343	0.124382	-0.0271249	23	5.34071
29	5	NBN	0.960205	-0.0546974	0.65	0	0.497989	-0.0268036	0.669043	0.373687	0.517484	0.397269	0.493269	0.31864	23	1.88496
29	6	NBN	0.5391	0.00387273	0.670394	-0.0560308	0.457983	0.129517	0.796521	0.198787	0.726286	-0.00684505	0.783179	0.342944	23	0.942478
29	7	NBN	0.65	0.236767	0.496213	0.0383433	0.687295	-0.0596846	0.340636	-0.0586804	0.251405	-0.154388	0.322658	-0.367655	23	2.19911
29	8	NBN	0.678202	0.0137549	0.514457	0.054763	0.62558	0.173755	0.128058	-0.153587	0.22836	-0.00647625	0.0129191	0.0734555	23	2.35619
29	9	NBN	0.576356	-0.346468	0.737223	0.0153797	0.632348	0.0830445	0.387382	-0.174294	0.18354	0.0104167	0.320721	0.0990298	23	5.02655
29	10	NBN	0.504376	-0.173547	0.627009	-0.0432392	0.503293	0.403074	0.342419	-0.0231524	0.4625	0.0485397	0.403491	0.447086	23	1.72788
29	11	NBN	0.713869	0.454451	0.228531	0.136944	0.652422	-0.0172345	0.831007	0.275014	0.399607	0.260199	0.514736	-0.11519	23	1.41372
29	12	NBN	0.468981	-0.249151	0.841587	0.198394	0.846374	0.0489614	0.539233	-0.564861	0.77218	-0.268296	0.8361	-0.0048469	23	1.5708
29	13	NBN	0.665383	0.0723709	0.666136	-0.0759143	0.777193	0.114525	0.341415	0.285187	0.475356	0.107996	0.408549	0.396659	23	3.29867
29	14	NBN	0.645341	-0.0666201	0.917159	-0.107939	0.588886	0.137264	0.134689	-0.16516	0.456658	-0.246401	0.136818	-0.0244404	23	4.86947
29	15	NBN	0.583522	0.0792252	0.332645	0.0559582	0.728834	-0.0196555	0.544039	0.202218	0.365696	0.220843	0.63665	-0.0405163	23	2.51327
29	16	NBN	0.618436	-0.0326853	0.894821	0.098914	0.55988	-0.202413	0.170649	-0.174189	0.399081	0.0253115	0.45701	-0.313286	23	3.76991
29	17	NBN	0.659917	-0.0222742	0.799075	0.100552	0.663795	-0.197275	0.75942	-0.34918	1.07947	-0.352263	0.602009	-0.541463	23	4.71239
29	18	NBN	0.521753	0.205238	0.773877	-0.0402502	0.649041	-0.00334365	0.380341	0.312363	0.728186	0.404922	0.581456	0.500561	23	3.61283
29	19	NBN	0.604104	-0.126097	0.642316	0.0267974	0.742824	0.0535919	0.439435	-0.200974	0.225914	-0.129044	0.190134	-0.0326571	23	4.55531
29	20	NBN	0.776266	0.00440932	0.637149	0.183773	0.916021	0.207838	0.835693	-0.125343	0.800841	-0.32923	1.01193	-0.217875	23	3.92699
29	21	NBN	0.203135	0.21795	0.829334	-0.103539	0.6451	0.00921583	0.209221	0.276492	0.644812	-0.139988	0.330446	0.0548328	23	2.98451
29	22	NBN	0.381905	-0.0871093	0.551671	-0.0663235	0.652678	0.0383006	0.417627	-0.0376351	0.645933	-0.102155	0.749079	-0.0489592	23	2.67035
29	23	NBN	0.516033	-0.214392	0.630772	-0.136813	0.697199	-0.0230204	0.452226	-0.478252	0.61972	-0.510481	0.785798	-0.357	23	0.785398
29	24	NBN	0.688946	-0.0403299	0.34048	-0.241823	0.304493	-0.0120654	0.69311	0.499231	0.4495	0.261442	0.417319	0.407918	23	4.24115
29	25	NBN	0.276147	-0.18234	0.691884	0.115076	0.906648	0.08339	0.29372	-0.531871	0.542293	-0.254576	0.794498	-0.213507	23	2.82743
29	26	NBN	0.554568	0.0100303	0.258045	-0.0977253	0.505467	-0.0834462	0.793753	-0.00559918	0.587427	-0.238264	0.754417	-0.16972	23	5.18363
29	27	NBN	1.02563	-0.293475	0.65	-0.216665	0.786166	-0.162276	0.660874	-0.6924	0.553929	-0.275293	0.594456	-0.415655	23	1.09956
29	28	NBN	0.790215	-0.12625	0.764146	-0.0119973	0.641818	0.0112611	0.943187	-0.0711714	0.741901	0.120521	0.490274	0.121374	23	4.08407
29	29	NBN	0.771296	0.228125	0.581442	-0.0617298	0.55125	0.102259	0.636257	-0.265384	0.482767	-0.135032	0.482758	0.0865857	23	2.04204
29	30	NBN	0.874721	0.309302	0.431099	0.197099	0.684861	-0.00121739	0.50908	0.487344	0.333803	0.1591	0.622059	0.26484	23	3.45575
29	31	NBN	0.87439	0.0906596	0.619555	-0.00759085	0.386772	0.237012	0.419507	-0.125116	-0.0805626	-0.278528	0.0695281	-0.145937	23	3.76991
29	32	NBN	0.524532	0.20079	0.507579	-0.169731	0.65	-0.0104376	0.579909	-0.0330162	0.36821	-0.471594	0.531887	-0.24456	23	4.71239
29	33	NBN	0.42958	-0.352746	0.647093	0.0206879	0.295755	-0.318963	0.646341	-0.174757	0.588071	0.195361	0.354795	-0.0884994	23	2.98451
29	34	NBN	0.697253	-0.129826	0.625346	0.0463668	0.513834	0.162276	0.66542	-0.202732	0.612312	-0.322204	0.477873	-0.4442	23	3.29867
29	35	NBN	0.789924	0.223925	0.470557	0.0583046	0.382841	-0.107939	0.920808	0.380907	0.660352	0.28277	0.564848	0.14253	23	4.86947
29	36	NBN	0.702626	0.0411156	0.718631	-0.129076	0.594541	-0.0433295	0.177307	-0.0246209	0.263894	-0.214419	0.0185752	-0.111495	23	3.61283
29	37	NBN	0.47298	-0.243647	0.641286	0.0409964	0.855068	-0.13832	0.27925	0.0263879	0.507058	0.100919	0.383854	0.455191	23	1.25664
29	38	NBN	0.683175	0.0107793	0.574385	0.0590771	0.602898	-0.221599	0.166142	-0.156092	0.28054	-0.0312536	0.372626	-0.285542	23	5.18363
29	39	NBN	0.924289	-0.028829	0.669784	-0.140773	0.68859	-0.0301498	0.883453	0.164453	0.609083	0.0494077	0.695129	0.169754	23	2.35619
29	40	NBN	0.267915	0.0133427	0.665616	0.0350748	0.750349	-0.0250199	0.296605	-0.148495	0.515886	0.0309018	0.626506	0.223649	23	1.72788
29	41	NBN	0.825614	-0.181854	0.569648	-0.151121	0.65517	-0.0046554	0.682262	0.316301	0.454275	0.180779	0.4977	0.327841	23	4.08407
29	42	NBN	0.625988	-0.00423392	0.702059	-0.0716533	0.73239	0.0853178	0.227426	0.272181	0.303947	0.192847	0.340939	0.360802	23	5.34071
29	43	NBN	0.649029	-0.0138856	0.405799	0.164716	0.925719	-0.328589	0.828605	-0.0262996	0.37278	-0.360341	0.615495	-0.213123	23	3.45575
29	44	NBN	0.35118	0.0745042	0.593969	-0.00195665	0.727437	0.364311	0.298572	-0.0891118	0.51822	-0.130375	0.408382	0.13371	23	2.19911
29	45	NBN	0.963004	-0.126462	0.509121	-0.0813365	0.614042	-0.255853	0.777305	-0.219083	0.519989	-0.0780126	0.392257	-0.369923	23	4.39823
29	46	NBN	0.616245	0.117718	0.634357	-0.00762937	1.04743	-0.229458	0.456242	0.181067	0.380702	0.0610856	0.688732	0.455759	23	2.82743
29	47	NBN	0.618436	0.0326853	0.677475	-0.0958179	0.764705	0.00400559	0.640965	0.0577102	0.802285	0.116667	0.788092	0.0454472	23	1.41372
29	48	NBN	0.664773	-0.0236413	0.668676	0.132884	0.742824	0.0535919	0.213642	-0.0996835	0.14883	0.0921276	0.305441	-0.0456209	23	3.92699
29	49	NBN	0.434522	0.0226477	0.810161	0.10803	1.09686	0.21795	0.293315	-0.344937	0.502083	-0.40794	0.794458	-0.26763	23	4.55531
29	50	NBN	0.339271	0.151553	0.778118	-0.287758	0.684825	0.121449	0.617767	-0.00722967	0.95204	-0.37211	0.819992	-0.0717739	23	5.02655
29	51	NBN	0.730802	0.00849266	0.765584	0.137748	0.561683	0.121558	0.549548	-0.324305	0.408292	-0.11747	0.199116	-0.252605	23	2.67035
29	52	NBN	0.466643	0.074081	0.739513	0.0223182	0.57507	-0.168295	0.540038	0.323979	0.639598	0.181956	0.516217	0.0266563	23	1.5708
29	53	NBN	0.729217	0.217647	0.579175	-0.194589	0.553587	0.264891	0.735721	0.268884	0.668218	0.0419156	0.589932	0.329227	23	0.785398
29	54	NBN	0.710106	-0.0195296	0.416298	0.134928	0.657741	0.110698	0.820513	-0.0260126	0.576484	-0.0441802	0.616257	0.0688365	23	1.09956
29	55	NBN	0.677081	-0.127406	0.919837	0.242962	0.492374	-0.0165672	0.507198	-0.344833	0.631095	0.0490632	0.324375	-0.259543	23	1.88496
29	56	NBN	0.655922	-0.084693	0.843836	0.266792	0.382842	-0.1802	0.893437	0.144562	0.737719	0.340759	0.578272	0.389357	23	3.14159
29	57	NBN	0.745014	0.178696	0.65	0	0.263181	0.0682066	0.837306	0.201476	0.795491	-0.0496159	0.481387	-0.240454	23	2.04204
29	58	NBN	0.483125	-0.0542209	0.60858	-0.0428919	0.644586	0.0774212	0.466827	-0.0649281	0.405087	-0.234586	0.299628	-0.242362	23	0.942478
29	59	NBN	0.814357	0.0289806	0.629606	-0.0711215	1.04831	-0.194268	0.99394	0.111413	0.917596	-0.0543165	1.20019	-0.100507	23	4.24115
29	60	NBN	1.04782	-0.0701459	0.653476	-0.000121394	0.65	0.154356	0.629312	-0.173807	0.225793	-0.20862	0.228294	-0.0279356	23	2.51327
30	1	NBN	0.458116	0.110784	0.717357	0.045433	0.702007	-0.181369	0.212077	-0.525663	0.336172	-0.667552	0.508309	-0.528109	23	1.25664
30	2	NBN	0.591697	-0.0455514	0.502313	-0.33171	0.600097	0.0686854	-0.383306	0.411731	-0.467454	0.348938	-0.202203	0.433466	23	3.76991
30	3	NBN	0.687254	-0.00928839	1.09289	-0.015466	0.219427	-0.248591	-0.353644	-0.23085	-0.562793	-0.821914	-0.391096	-0.675288	23	2.19911
30	4	NBN	0.65	-0.0243822	0.635555	-0.206573	0.678178	0.40297	0.20818	-0.0814395	0.173794	-0.565538	0.825291	0.279729	23	1.72788
30	5	NBN	0.687386	0.175888	0.664773	-0.0236413	0.801955	0.0877312	0.769719	0.21742	0.724366	-0.106435	0.891202	0.0704466	23	3.45575
30	6	NBN	0.583522	-0.0792252	0.37088	0.218073	0.98738	0.0117816	0.128313	-0.121454	-0.0581131	0.0358446	0.488153	-0.00868142	23	3.61283
30	7	NBN	0.877305	0.363764	0.508622	-0.0148594	0.893599	-0.0429531	0.294338	0.234398	0.0897152	0.00811559	0.5653	0.0602475	23	0.785398
30	8	NBN	0.615139	0.00121739	0.895749	-0.292873	0.76707	-0.0570989	0.606729	-0.130492	0.898016	-0.123586	0.687239	-0.21143	23	2.35619
30	9	NBN	0.55145	-0.270764	0.65283	-0.00635589	0.751938	-0.0331216	0.566727	-0.00329451	0.668942	0.134373	0.78775	0.137253	23	2.82743
30	10	NBN	0.618853	0.0280448	0.276438	-0.121378	0.534067	0.120052	0.791018	-0.136238	0.523867	-0.176081	0.627925	-0.0563341	23	3.92699
30	11	NBN	0.740728	0.124876	0.518607	0.0640846	0.601773	0.00850379	0.557518	0.112217	0.418353	0.0226104	0.574964	-0.0203051	23	0.942478
30	12	NBN	0.556109	-0.0845401	0.752671	0.0924455	0.722452	-0.199061	0.432292	-0.0949479	0.590729	0.0126104	0.552422	-0.204548	23	3.14159
30	13	NBN	0.650484	0.00344455	0.561683	-0.121558	0.604953	-0.21193	0.414998	0.0767771	0.29218	-0.0309046	0.35453	-0.107675	23	5.34071
30	14	NBN	0.667139	0.00302216	0.930187	-0.385645	1.01163	0.282537	0.626485	0.0929924	0.934669	-0.200334	0.880465	0.464003	23	3.29867
30	15	NBN	0.700317	-0.236724	0.758737	0.204504	0.647093	-0.0206879	0.755058	-0.144108	0.716266	0.262344	0.587707	0.0585765	23	4.55531
30	16	NBN	0.625922	-0.0385335	0.604865	0.101374	0.336736	0.0329254	0.39546	-0.0271168	0.325979	0.177205	0.144324	0.022202	23	2.98451
30	17	NBN	0.837648	0.0758149	0.699802	-0.0389092	0.394683	0.172213	0.740416	0.203602	0.543163	-0.000551151	0.416221	0.0924815	23	5.18363
30	18	NBN	0.717637	0.185831	0.639268	0.029485	0.890433	0.0781214	0.594793	0.280852	0.589854	0.126638	0.784706	0.235477	23	2.51327
30	19	NBN	0.583258	-0.00233069	0.713256	0.030852	0.846198	-0.113275	0.502706	0.0265555	0.711718	0.0458168	0.678607	0.210642	23	5.02655
30	20	NBN	0.699433	-0.0333428	0.563513	-0.162658	0.690543	0.0910616	0.708555	-0.043288	0.580478	-0.172473	0.728681	0.0819521	23	1.5708
30	21	NBN	0.570395	-0.0388258	0.452632	0.315855	0.859206	-0.216639	0.361557	-0.149762	0.364103	0.183327	0.65936	0.234129	23	4.08407
30	22	NBN	0.519796	-0.0324635	0.889479	-0.215628	0.71168	0.0735075	0.430658	-0.0589464	0.648589	-0.00492678	0.426256	0.161516	23	1.09956
30	23	NBN	0.548475	-0.0684796	0.69869	-0.0196719	0.496213	0.0383433	0.39235	-0.0771941	0.596386	-0.0620612	0.3954	0.032695	23	2.04204
30	24	NBN	0.65	0	0.495289	0.0502687	0.641994	0.114495	0.682198	0.0682884	0.557737	0.00254751	0.549668	0.142069	23	4.39823
30	25	NBN	0.458413	-0.198394	0.573569	-0.0134769	0.584738	0.227595	0.372309	-0.202965	0.396063	-0.0533649	0.371703	0.0738585	23	4.71239
30	26	NBN	0.470879	-0.0723697	0.642197	0.0555195	0.661939	-0.170738	0.279001	-0.064457	0.390264	0.0114676	0.382772	-0.176719	23	4.86947
30	27	NBN	0.468804	0.215941	0.804819	-0.291173	0.682692	0.114011	0.554958	0.245542	0.613784	-0.227532	0.681273	0.0595615	23	1.41372
30	28	NBN	0.837458	0.194118	0.410446	0.0967861	0.993824	0.0361374	0.546804	0.167741	0.236862	0.0317713	0.690377	0.0211145	23	1.88496
30	29	NBN	0.942947	-0.0307899	0.65	0.41595	0.64783	0.0102095	0.868044	-0.293443	0.919686	0.25569	0.72019	-0.0197159	23	2.67035
30	30	NBN	0.606689	0.0814553	0.646163	-0.0133803	0.906204	0.0638789	0.643443	-0.25989	0.652358	-0.117449	0.924836	-0.232964	23	4.24115
30	31	NBN	0.73897	0.0359462	0.365882	0.255821	0.525576	0.0219393	0.703868	-0.0427959	0.26025	0.175344	0.345116	-0.0438269	23	1.09956
30	32	NBN	0.656324	-0.0449957	0.671008	-0.30043	0.761366	-0.0277666	0.517616	0.00443428	0.488697	-0.259346	0.641506	0.0115749	23	5.34071
30	33	NBN	0.539984	-0.131112	0.785199	-0.0439288	0.556032	0.111987	0.701822	-0.164015	0.989429	0.0130758	0.678807	0.14832	23	1.72788
30	34	NBN	0.610746	-0.0540284	0.728834	0.0196555	0.450856	0.0971292	0.814401	0.221385	0.789274	0.0827529	0.524352	0.15266	23	1.25664
30	35	NBN	0.944381	0.01028	0.714073	0.0763588	0.797154	0.152382	0.455313	-0.0576487	0.681802	0.0285387	0.476465	0.087294	23	3.45575
30	36	NBN	0.656535	-0.0122902	0.832515	-0.142596	0.356506	0.229303	0.535954	0.224834	0.670975	0.0369471	0.362785	0.406271	23	5.18363
30	37	NBN	0.569256	-0.0262355	0.698703	0.0051189	0.507737	-0.390865	0.490285	0.073915	0.663696	0.0281754	0.414134	-0.306795	23	4.55531
30	38	NBN	0.666937	-0.0175391	0.619846	0.214556	0.370923	-0.161125	0.48684	-0.239101	0.453667	-0.0576425	0.26758	-0.388769	23	4.71239
30	39	NBN	0.604382	0.062788	0.621833	-0.200416	0.778274	-0.0226181	0.415479	0.0915934	0.543712	-0.0559408	0.570886	0.118919	23	0.942478
30	40	NBN	0.65	0	0.57507	-0.168295	0.512599	-0.0144414	0.527062	0.120018	0.464796	-0.0742597	0.361767	0.121019	23	1.5708
30	41	NBN	0.667961	0.0493466	0.398579	0.0264254	0.511734	-0.108025	0.552548	-0.0851728	0.330084	-0.110495	0.382795	-0.25806	23	4.24115
30	42	NBN	1.06089	-0.16601	0.5814	-0.0277163	0.718558	-0.0617298	0.945942	-0.130848	0.385792	-0.0123987	0.534915	-0.0415202	23	2.35619
30	43	NBN	0.918377	-0.0282076	0.462181	0.126685	0.751525	0.0684796	0.861927	-0.0494301	0.492647	-0.0977436	0.651878	-0.150395	23	3.61283
30	44	NBN	0.648055	-0.0278094	0.65	0.150254	0.50593	0.323586	0.697981	0.203033	0.658662	0.333221	0.51897	0.448236	23	3.76991
30	45	NBN	0.404278	0.0798399	0.664393	0.102415	0.615318	0.495971	0.418792	-0.0557005	0.594615	-0.065182	0.594148	0.155112	23	2.19911
30	46	NBN	0.726702	0.0442841	0.532216	-0.106054	0.754795	0.167707	0.564262	-0.0442084	0.376453	-0.0987923	0.584113	0.213237	23	3.14159
30	47	NBN	0.603998	0.160427	0.458001	0.0775725	0.586839	0.00220561	0.629948	0.182741	0.522596	0.0976488	0.654496	0.00545693	23	3.29867
30	48	NBN	0.620456	-0.103032	0.953289	0.0534781	0.647584	0.00250215	0.353806	-0.171339	0.695143	-0.108369	0.364494	-0.0501107	23	2.04204
30	49	NBN	0.836658	-0.419242	0.84492	0.152288	0.656617	0.00214995	0.696813	-0.261684	0.636595	0.246463	0.461325	0.103662	23	4.39823
30	50	NBN	0.706031	-0.00195665	0.699564	-0.172851	0.268881	0.0950235	0.661086	0.21344	0.722543	0.0220543	0.296316	0.29565	23	2.98451
30	51	NBN	0.652433	0.0347977	0.531467	-0.00413928	0.460355	-0.35667	0.559554	0.24301	0.427346	0.126744	0.476929	-0.216647	23	3.92699
30	52	NBN	0.745617	-0.131605	0.767197	0.26323	0.654797	0.0167297	0.657626	-0.104645	0.646787	0.374336	0.520797	0.0313882	23	2.82743
30	53	NBN	0.65	-0.0313773	0.805563	-0.185392	0.294391	-0.239862	0.83625	0.0351691	0.857694	-0.165388	0.457742	-0.030645	23	4.86947
30	54	NBN	0.637603	-0.0583237	0.8134	-0.0943389	0.933111	0.138083	0.430698	-0.0207495	0.588512	-0.0276601	0.594832	0.297988	23	1.41372
30	55	NBN	0.51766	0.248896	0.482694	0.0965943	0.629654	0.0325601	0.497391	0.259244	0.38186	0.134615	0.560744	0.0204069	23	0.785398
30	56	NBN	0.895069	0.220661	0.517849	-0.0233019	0.654344	-0.0204347	0.727969	0.136959	0.402676	-0.0902041	0.519154	-0.121789	23	2.67035
30	57	NBN	0.702096	0.0979789	0.382392	-0.0667221	0.550892	0.466266	0.702766	0.142145	0.319239	-0.012438	0.540268	0.532836	23	4.08407
30	58	NBN	0.531758	0.324868	0.674071	-0.0661344	0.828893	-0.286288	0.497496	0.651242	0.37815	0.279728	0.477063	-0.0760586	23	1.88496
30	59	NBN	0.542776	-0.111034	0.863426	0.293755	0.62779	-0.0355437	0.438549	-0.346143	0.626667	0.231272	0.509218	-0.239515	23	2.51327
30	60	NBN	0.862805	-0.103792	0.658653	-0.00583662	0.704899	0.258278	0.743956	-0.395782	0.534504	-0.297385	0.686414	0.00507368	23	5.02655
31	1	NBN	0.767143	-0.047329	0.636089	0.000485785	0.733987	-0.395127	0.930173	-0.181259	0.68584	-0.293334	0.852399	-0.396542	23	1.25664
31	2	NBN	0.731497	-0.0636724	0.65	0.0313773	0.65	-0.146188	0.404162	0.0569528	0.286268	0.0983043	0.304528	-0.0259357	23	3.76991
31	3	NBN	0.482215	0.113172	0.863933	0.221534	0.618403	0.0505663	0.524563	-0.288107	0.910579	-0.227424	0.676988	-0.35857	23	1.72788
31	4	NBN	0.635223	-0.21132	0.658497	-0.0190851	0.900875	0.225889	0.802783	0.0585237	0.713671	0.161261	0.720598	0.415763	23	2.67035
31	5	NBN	0.687295	-0.0596846	0.707078	-0.199055	0.917158	-0.1802	0.606337	0.0157162	0.619479	-0.144365	0.855862	-0.14758	23	5.02655
31	6	NBN	0.606689	0.0814553	0.755087	0.23603	0.925719	0.328589	0.655295	-0.207137	0.844471	-0.236196	1.00457	-0.242459	23	4.71239
31	7	NBN	0.906648	0.08339	0.60842	-0.0782012	0.773963	0.23314	0.763657	0.304113	0.648404	0.133646	0.665686	0.358415	23	2.35619
31	8	NBN	0.999214	0.272836	0.621215	-0.0396187	0.75337	0.486318	0.771498	-0.691091	0.578713	-0.638767	0.685068	-0.359661	23	1.09956
31	9	NBN	0.595427	-0.065037	0.489107	0.16661	0.876412	-0.00790648	0.656582	-0.253601	0.838156	-0.148993	0.919164	-0.344481	23	5.34071
31	10	NBN	0.61651	-0.0535958	0.676259	0.186842	0.749379	0.0401517	0.388768	-0.181927	0.487867	0.0195402	0.531503	-0.137076	23	0.942478
31	11	NBN	0.336367	0.101906	0.674012	-0.00423392	0.558739	-0.0296524	0.499419	0.0532843	0.803083	-0.0639127	0.671201	-0.118631	23	5.18363
31	12	NBN	0.582788	0.0388051	0.549391	-0.225972	0.754375	-0.108084	0.42639	-0.177717	0.562869	-0.358686	0.666928	-0.213938	23	1.88496
31	13	NBN	0.911139	0.17614	0.633493	0.117451	0.835213	-0.220729	0.906611	0.0100162	0.705703	-0.0221259	0.890676	-0.217577	23	3.92699
31	14	NBN	0.798224	0.0855774	0.807841	-0.0393542	0.653687	0.0059002	0.772612	-0.149151	0.750503	-0.264604	0.661453	-0.184536	23	2.98451
31	15	NBN	0.27349	0.0663888	0.376482	0.0681957	0.584775	0.089775	0.529329	-0.00378373	0.773556	0.0224378	0.922055	0.0299253	23	3.45575
31	16	NBN	0.528854	-0.332847	0.621081	-0.0195061	0.750746	-0.276796	0.739847	-0.153116	0.800548	0.0054528	0.880479	-0.13284	23	4.39823
31	17	NBN	0.689184	0.13665	0.666516	0.23619	0.736487	-0.162658	0.639137	0.178243	0.638582	0.270587	0.646714	-0.0854289	23	4.24115
31	18	NBN	1.06367	-0.0434786	0.746718	0.0241146	0.327449	-0.186225	0.935348	0.0404285	0.825441	0.020725	0.537065	-0.222145	23	0.785398
31	19	NBN	0.649041	-0.00334365	0.753159	0.050314	0.606313	0.152355	0.646932	-0.0500283	0.667141	-0.265971	0.54006	-0.243969	23	4.55531
31	20	NBN	0.598017	0.0210024	0.847636	0.00690161	0.259366	0.0410573	0.725461	-0.211057	0.931675	-0.245384	0.452263	-0.187282	23	3.14159
31	21	NBN	0.274369	-0.293475	0.660297	-0.0732676	0.569987	-0.0141085	0.492479	-0.50407	0.607532	-0.244776	0.467013	-0.209259	23	3.29867
31	22	NBN	0.547329	-0.0924455	0.645755	0.0095352	0.658542	-0.122163	0.658301	0.040222	0.802706	0.114369	0.800046	-5.02268e-05	23	3.61283
31	23	NBN	0.603609	-0.0480395	0.76707	-0.0570989	0.470879	-0.0723697	0.468666	0.189877	0.579844	0.158089	0.365604	0.298479	23	2.82743
31	24	NBN	0.474644	-0.00612355	0.993824	0.0361374	0.636868	0.0360787	0.707924	-0.113942	1.10423	-0.11673	0.820785	-0.11405	23	1.5708
31	25	NBN	0.812111	0.223127	0.586131	-0.454451	0.616245	0.0402277	0.871885	0.316543	0.838431	-0.0965381	0.928043	0.19402	23	4.08407
31	26	NBN	0.811013	-0.144977	0.674635	-0.0339078	0.516545	-0.0140267	0.914808	0.341148	0.830706	0.199391	0.709283	0.129583	23	2.04204
31	27	NBN	0.612614	0.175888	0.323647	0.159173	0.646382	-0.0170236	0.738576	-0.0215286	0.584268	0.0634207	0.733192	-0.17015	23	4.86947
31	28	NBN	0.910816	-0.150582	0.518487	0.102749	0.65	0	0.62172	0.219515	0.376582	0.40493	0.523529	0.293814	23	1.41372
31	29	NBN	0.535291	0.103284	0.605912	-0.0109924	0.860724	-0.0684684	0.598545	-0.261573	0.593927	-0.104155	0.765338	-0.280746	23	2.19911
31	30	NBN	0.659535	0.0261961	0.898966	0.0438993	0.43248	-0.106091	0.549501	-0.111071	0.717782	-0.143828	0.408368	0.0661574	23	2.51327
31	31	NBN	0.623329	0.0276184	0.65	-0.158495	0.560818	0.419569	0.754314	-0.149246	0.713653	-0.287051	0.726433	0.0814822	23	3.29867
31	32	NBN	0.894125	0.140946	0.549916	-0.349036	0.586744	-0.030852	0.828616	0.0558734	0.587997	-0.208908	0.674134	0.280191	23	5.34071
31	33	NBN	0.641994	-0.114495	0.639031	0.00856973	0.808692	-0.0641157	0.671569	0.0945722	0.64453	0.230671	0.773582	0.236876	23	4.08407
31	34	NBN	0.695049	0.0847252	0.675305	-0.0695257	0.410594	-0.285313	0.642918	-0.0513476	0.724636	-0.194541	0.623979	-0.32925	23	3.92699
31	35	NBN	0.675639	0.182429	0.829623	0.121158	0.73574	-0.0578324	0.732732	0.177834	0.924557	0.054874	0.813649	-0.0785753	23	1.72788
31	36	NBN	0.749379	0.0401517	0.818116	-0.174089	0.607871	0.0170213	1.04821	0.12473	0.993436	-0.0374836	0.849653	-0.0599534	23	2.82743
31	37	NBN	0.189021	-0.186248	0.614816	-0.250346	0.633373	-0.0266094	0.29228	-0.428004	0.478698	-0.270669	0.465519	-0.170643	23	0.785398
31	38	NBN	0.82702	0.243647	0.684353	0.00605731	0.584775	-0.089775	0.576396	0.104086	0.683893	0.0233894	0.708197	-0.216828	23	5.02655
31	39	NBN	0.718564	-0.322567	0.631881	-0.0163149	0.59378	0.400023	0.830613	-0.217339	0.788925	0.00649026	0.866818	0.264745	23	0.942478
31	40	NBN	0.938943	0.299209	0.60019	0.111874	0.259366	-0.0410573	1.06533	0.0697472	0.789243	0.0152737	0.484065	-0.0685087	23	1.09956
31	41	NBN	0.59054	-0.133549	0.574669	0.120556	0.646541	0.000363592	0.380967	-0.185176	0.282148	0.146265	0.462291	-0.0132134	23	3.76991
31	42	NBN	0.833822	-0.165514	0.584738	0.227595	0.595268	0.0315995	1.01507	-0.202072	0.968858	0.127762	0.830791	-0.036961	23	1.41372
31	43	NBN	0.478984	0.0555666	0.579638	-0.0406237	0.731207	-0.111772	0.480203	0.137838	0.595635	0.272972	0.740575	0.295828	23	3.45575
31	44	NBN	0.665456	0.221029	0.677993	-0.0526473	0.702007	-0.181369	0.783557	0.187884	0.817099	-0.0483113	0.812884	-0.164394	23	4.71239
31	45	NBN	0.633113	-0.00421038	0.767956	-0.0123977	0.435804	0.144477	0.676387	-0.183986	0.804543	-0.469457	0.65211	-0.325319	23	5.18363
31	46	NBN	0.517849	0.0233019	0.870279	-0.0715729	0.554383	0.131605	0.465847	-0.0761283	0.682718	-0.209043	0.586428	-0.0257928	23	2.19911
31	47	NBN	0.775651	0.0132065	0.629276	-0.0975011	0.45752	-0.0625405	0.583765	-0.30977	0.536639	-0.12295	0.435029	-0.0710259	23	1.5708
31	48	NBN	0.787308	-0.308399	0.887325	0.115751	0.656751	0.00168315	0.849983	-0.159714	0.895722	0.159912	0.726965	-0.0501978	23	3.61283
31	49	NBN	0.382842	-0.1802	0.65	0	0.82346	0.206722	0.59695	-0.0121396	0.767424	0.192407	0.85827	0.304122	23	2.51327
31	50	NBN	0.856951	-0.00722689	0.640619	0.00457553	0.623331	0.381387	0.823427	-0.091455	0.657855	-0.36912	0.796688	-0.529385	23	4.86947
31	51	NBN	0.776495	0.441139	0.583926	-0.181538	0.92912	0.218073	0.742731	-0.140841	0.627008	-0.524355	0.828818	-0.455469	23	3.14159
31	52	NBN	0.666136	0.0759143	0.487695	-0.305251	0.802691	-0.244357	0.687559	0.168207	0.606271	-0.373008	0.842236	-0.0444499	23	4.55531
31	53	NBN	0.785047	-0.065867	0.702482	0.0018327	0.560487	0.0223182	0.763319	-0.166887	0.682182	-0.0905284	0.566328	-0.0269115	23	2.67035
31	54	NBN	0.674142	-0.0139387	0.807425	0.141746	0.814357	-0.0289806	0.570914	-0.0946636	0.706839	0.000723246	0.699477	-0.130661	23	4.39823
31	55	NBN	0.816875	0.0542209	0.681478	-0.0375143	0.65	0.2758	1.0471	-0.164707	0.888622	-0.230568	0.834468	-0.0326886	23	2.04204
31	56	NBN	0.597374	-0.0411156	0.423588	0.00790648	0.806093	0.249801	0.779357	-0.237535	0.653984	-0.316753	0.653422	0.0333302	23	1.88496
31	57	NBN	1.08	-0.10721	0.677522	-0.195832	0.610142	0.074962	1.1057	0.120033	0.84368	-0.0229076	0.836916	0.194341	23	2.35619
31	58	NBN	0.658497	0.0190851	0.671483	-0.307218	0.495738	-0.00538693	0.758399	-0.129963	0.716295	-0.406089	0.587841	-0.115417	23	4.24115
31	59	NBN	1.02563	-0.293475	0.415917	0.210769	0.594787	-0.00973561	0.789354	-0.325431	0.613439	0.251472	0.755981	0.109632	23	2.98451
31	60	NBN	0.566275	0.0997791	0.680292	0.083227	0.620885	-0.0301492	0.784247	0.125113	0.888515	0.0277436	0.736926	0.00550697	23	1.25664
32	1	NBN	0.643291	0.00799564	0.375711	-0.028829	0.673072	-0.108543	0.308998	0.408113	0.0582863	0.627909	0.186399	0.532285	24	4.86947
32	2	NBN	0.498431	0.416433	0.666463	-0.0128619	0.472257	0.0866909	0.0838465	0.644453	-0.00150192	0.633341	-0.0978824	0.702111	24	5.02655
32	3	NBN	0.864987	0.0536022	0.823138	0.238304	0.639082	0.051366	0.424485	-0.73789	0.233539	-0.830372	0.252193	-0.637767	24	1.5708
32	4	NBN	0.625274	-0.0193178	0.705637	-0.152863	0.902126	-0.347022	-0.572695	0.795323	-0.481331	0.571661	-0.681325	0.601214	24	3.76991
32	5	NBN	0.65	-0.126343	0.563675	-0.0498397	0.674413	0.0851373	0.475739	-0.343505	0.329642	-0.334147	0.332514	-0.513887	24	0.942478
32	6	NBN	0.754375	0.108084	0.177151	-0.153638	0.576788	-0.117164	0.464718	0.241198	0.317788	0.0675145	0.616793	-0.0221138	24	1.09956
32	7	NBN	0.678532	-0.0256907	0.771886	-0.126217	0.523617	-0.0315109	0.296019	0.235268	0.21785	-0.0672276	0.435161	0.0146207	24	3.92699
32	8	NBN	1.03682	-0.0682066	0.677163	0.0610091	0.534416	-0.137748	0.578921	-0.0198155	0.429257	0.0428109	0.385751	-0.217429	24	4.55531
32	9	NBN	0.606786	0.0140411	0.846289	-0.132399	0.327449	0.186225	0.482272	-0.17684	0.638291	-0.342153	0.30865	-0.0154719	24	4.71239
32	10	NBN	0.427866	0.17355	0.506033	0.0253853	0.675923	0.0233411	0.276439	0.163137	0.201869	-0.0240076	0.423721	0.0839477	24	4.39823
32	11	NBN	0.576975	-0.0356165	0.70085	0.0813763	0.831903	-0.0887199	0.436611	-0.120975	0.330769	-0.0776212	0.25406	-0.257959	24	3.61283
32	12	NBN	0.838563	-0.00658476	0.638184	-0.0840735	0.63258	0.0607508	0.366587	-0.0601021	0.543023	-0.0768455	0.377994	0.107356	24	2.35619
32	13	NBN	0.831423	0.0319897	0.47298	0.243647	0.609401	0.0273845	0.419957	-0.154457	0.335604	0.0528659	0.55257	0.0805874	24	3.29867
32	14	NBN	0.522647	-0.175286	0.65119	0.00326862	0.692861	0.304971	0.30448	-0.273619	0.450454	-0.15334	0.328813	0.0620308	24	2.04204
32	15	NBN	0.739513	-0.0223182	0.682953	0.155031	0.544913	-0.23603	0.402053	0.404867	0.674047	0.311448	0.424257	0.0382499	24	2.19911
32	16	NBN	0.457586	0.307927	0.767956	-0.0123977	1.01307	0.177082	0.822011	0.342246	0.806417	-0.0293366	1.12238	0.374828	24	2.67035
32	17	NBN	0.71095	0.0351894	0.487695	-0.305251	0.718181	-0.237775	0.641081	0.301653	0.608121	-0.0175429	0.783704	0.143514	24	2.98451
32	18	NBN	0.911139	0.17614	0.527613	0.00427384	0.626137	-0.112267	0.890198	0.29901	0.552382	0.231966	0.60605	0.0518923	24	0.785398
32	19	NBN	0.620885	-0.0301492	0.760016	0.131112	0.720366	0.0228635	0.706831	-0.134665	0.656521	0.104218	0.708745	0.0168133	24	1.88496
32	20	NBN	0.642316	-0.0267974	0.175928	0.0498269	0.308958	0.307075	0.724591	-0.0706147	0.385362	-0.100307	0.392543	-0.0117187	24	1.41372
32	21	NBN	1.03022	0.0399631	0.652422	-0.0172345	0.717881	-0.152464	0.743183	0.240167	0.527611	0.200289	0.53956	0.0353086	24	3.14159
32	22	NBN	0.5956	0.0135634	0.491513	0.29807	0.734462	0.0659889	0.458583	-0.253601	0.490025	-0.102022	0.550607	-0.444417	24	2.82743
32	23	NBN	0.640084	0.14181	0.668419	0.263405	0.900206	-0.10109	0.494182	-0.110917	0.540974	0.0180809	0.745548	0.0334289	24	1.72788
32	24	NBN	0.937965	0.010056	0.65	0	0.929077	-0.161125	0.85541	0.0721295	0.51805	0.159214	0.678893	0.160069	24	1.25664
32	25	NBN	0.61847	0.224345	0.474386	0.181854	0.496112	-0.138562	0.492782	0.346138	0.458534	0.166783	0.217895	0.178628	24	4.24115
32	26	NBN	0.567227	-0.227418	0.758737	-0.204504	0.691127	-0.0658173	0.353387	0.187934	0.5665	0.0579209	0.572966	0.253246	24	5.18363
32	27	NBN	0.65	0.0596267	0.325237	-0.0572645	0.660767	-0.15398	0.669597	-0.00651573	0.497155	0.0480772	0.581073	-0.202144	24	2.51327
32	28	NBN	0.662906	0.00521435	0.640639	-0.133863	0.851468	-0.0654609	0.285255	-0.102084	0.468152	-0.218201	0.44526	-0.0754026	24	3.45575
32	29	NBN	0.627393	0.00913372	0.816291	0.312748	0.264338	-0.155818	0.609537	-0.0295298	0.595378	-0.262502	0.383081	-0.270636	24	5.34071
32	30	NBN	0.489839	-0.10803	0.716478	-0.0792252	0.643047	-0.000242809	0.361716	0.160113	0.482695	0.373081	0.477768	0.216991	24	4.08407
32	31	NBN	0.640639	0.133863	0.808724	0.0515726	0.628641	-0.0479736	0.192817	0.00353	0.217933	-0.14855	0.450352	-0.159632	24	4.39823
32	32	NBN	0.793567	0.129268	0.740728	-0.124876	0.95952	0.241823	0.628443	0.0460163	0.661939	-0.128418	0.788663	0.152594	24	3.45575
32	33	NBN	0.688302	-0.180196	0.75337	0.486318	0.724382	0.259402	0.560791	-0.134657	0.585261	0.404474	0.565304	0.214281	24	5.02655
32	34	NBN	0.609005	-0.291694	0.728718	-0.031804	0.570448	-0.0536586	0.57465	0.0484026	0.732606	0.175385	0.548893	0.224049	24	5.18363
32	35	NBN	0.452632	0.315855	0.791894	0.0957086	0.957844	-0.318782	0.508105	0.266214	0.662819	0.167641	0.515802	-0.133721	24	3.61283
32	36	NBN	0.768685	0.223215	0.751938	-0.0331216	0.646574	0.000604017	0.712046	0.0714965	0.680877	-0.140688	0.558062	-0.0738261	24	2.67035
32	37	NBN	0.696797	-0.0880116	0.242051	0.132551	0.604811	0.00474955	0.836965	-0.037383	0.489371	-0.0531447	0.615655	0.039952	24	3.14159
32	38	NBN	0.578019	0.0990734	1.06247	0.201176	0.691887	0.00146272	0.610928	-0.0480394	0.891141	-0.218731	0.689671	0.044939	24	4.86947
32	39	NBN	0.788266	-0.108025	0.566275	-0.0997791	0.583262	0.125517	0.867993	-0.010446	0.551675	-0.128517	0.628614	0.0525222	24	2.35619
32	40	NBN	0.625988	-0.00423392	0.956754	0.177104	0.79938	0.239058	0.652953	-0.0487683	0.895955	-0.174894	0.748176	0.0442616	24	4.55531
32	41	NBN	0.765461	0.317226	0.651457	-0.0208404	0.846411	0.0793551	0.550181	0.203224	0.535223	-0.0476582	0.746709	0.0817827	24	5.34071
32	42	NBN	0.827281	-0.211275	0.654909	0.0702073	0.755694	0.145475	0.628202	-0.288439	0.461121	-0.112611	0.619821	0.0570569	24	1.72788
32	43	NBN	0.610772	-0.184555	0.688371	-0.00133994	0.519909	0.155036	0.517248	-0.00768065	0.601363	0.357471	0.429381	0.305692	24	3.29867
32	44	NBN	0.492625	0.162966	0.698703	0.0051189	0.531467	-0.00413928	0.407868	-0.0295027	0.668321	0.0506353	0.379049	-0.166966	24	4.08407
32	45	NBN	0.640961	0.00521879	0.635555	-0.206573	0.993824	-0.0361374	0.457173	0.0145956	0.670277	-0.111841	0.668893	0.00816864	24	3.76991
32	46	NBN	0.350427	-0.0973373	0.564063	0.0214266	0.705365	-0.0373445	0.422436	0.0347304	0.421686	0.238344	0.62335	-0.0239858	24	4.71239
32	47	NBN	0.691914	0.298233	0.595268	-0.0315995	0.515869	0.301263	0.74651	-0.130751	0.385437	-0.131001	0.481636	0.0948405	24	4.24115
32	48	NBN	0.767197	-0.26323	0.725305	-0.0187756	0.581819	0.237775	0.493957	-0.128155	0.561794	0.125376	0.473992	0.388583	24	1.88496
32	49	NBN	0.910036	-0.0458514	0.624695	0.0695257	0.603933	0.216727	0.86104	-0.126586	0.551995	-0.228663	0.539407	-0.0956574	24	1.5708
32	50	NBN	0.611054	-0.0403299	0.732917	-0.0404414	0.781071	0.294391	0.599782	-0.0331323	0.770453	-0.0823251	0.597294	0.275452	24	0.785398
32	51	NBN	0.622478	0.195832	0.65	0	0.665444	-0.109888	0.373826	0.158366	0.471841	-0.123537	0.520835	-0.230135	24	2.82743
32	52	NBN	0.574669	0.0304358	0.514457	-0.054763	0.407318	0.189604	0.497175	-0.122062	0.437838	-0.128833	0.391273	0.12981	24	1.09956
32	53	NBN	0.525825	-0.0605643	0.635269	-0.0277045	0.417781	0.113261	0.404016	0.0175322	0.562083	0.0222691	0.347875	0.203433	24	1.41372
32	54	NBN	0.656025	-0.0034787	0.763002	0.117017	0.538634	-0.0277666	0.605138	0.117337	0.468175	0.27494	0.591731	-0.0196445	24	0.942478
32	55	NBN	0.600567	0.0333428	0.863373	0.0376235	0.772737	-0.19642	0.30378	0.0623236	0.519296	0.190312	0.439775	-0.139377	24	3.92699
32	56	NBN	0.65	0.0348827	0.47015	0.161938	0.523734	0.00440932	0.512303	0.155917	0.368081	0.21607	0.409202	-0.000786317	24	2.19911
32	57	NBN	0.639656	-0.00931399	0.895749	0.292873	0.774188	-0.341204	0.4034	-0.0384697	0.664514	0.0876087	0.618609	-0.11359	24	2.04204
32	58	NBN	0.767784	-0.106054	0.405511	-0.336511	0.547145	-0.0108105	0.678658	0.0494652	0.479288	0.0186613	0.537351	0.256022	24	2.98451
32	59	NBN	1.11252	0.11532	0.608584	-0.144433	0.644048	-0.0163543	0.958071	0.163523	0.542669	-0.0918655	0.598783	0.0715159	24	2.51327
32	60	NBN	0.628032	-0.017163	0.715262	-0.227595	0.65	-0.403954	0.54773	0.235472	0.380218	0.104051	0.435002	-0.0392575	24	1.25664
33	1	NBN	0.589976	-0.0292757	0.732119	0.0331783	1.02041	-0.0389316	0.52929	0.169018	0.742865	0.0587198	0.824723	0.253158	24	4.24115
33	2	NBN	0.486802	0.261172	0.743463	-0.073021	0.65	-0.363101	0.405243	0.372187	0.659808	0.00868818	0.572309	-0.43135	24	1.5708
33	3	NBN	0.841999	-0.0775725	0.653416	-0.0488521	1.08057	0.248591	0.852732	-0.264573	0.613732	0.150747	0.816029	0.0908189	24	4.71239
33	4	NBN	0.365143	0.339479	0.745899	-0.00334886	0.873721	0.150901	0.0464805	-0.35547	0.299554	-0.514881	0.433898	-0.137004	24	3.45575
33	5	NBN	0.55125	0.102259	0.959111	0.278325	0.490518	-0.124601	0.383226	-0.0628634	0.814089	-0.570468	0.709476	-0.217325	24	3.61283
33	6	NBN	0.738824	-0.309767	0.614194	0.0279743	0.70622	0.400023	0.873224	0.0956481	0.575397	0.18852	0.477394	0.438635	24	4.55531
33	7	NBN	0.789924	-0.223925	0.595268	0.0315995	0.783967	0.214392	0.457732	-0.222056	0.250206	-0.0481206	0.498691	0.0691332	24	1.72788
33	8	NBN	0.352032	-0.308555	0.746718	-0.0241146	0.424821	-0.0731651	0.114389	-0.457069	0.319148	-0.129501	0.0369207	-0.179736	24	3.14159
33	9	NBN	0.7093	0.0706705	0.626342	-0.00589858	0.749723	-0.0897907	0.557016	0.118316	0.440528	0.016442	0.539269	-0.0752759	24	2.19911
33	10	NBN	0.441801	0.286561	0.631908	-0.0104456	0.549391	0.225972	0.335243	0.149647	0.394593	0.0594474	0.48145	0.263823	24	5.34071
33	11	NBN	0.759157	-0.0354674	0.671973	0.314223	0.615253	0.0234371	0.489834	-0.0654413	0.375791	0.109639	0.353949	0.0333156	24	4.39823
33	12	NBN	0.385251	0.129127	0.762785	-0.134412	0.663088	-0.0246142	0.468314	0.0931818	0.701183	-0.108031	0.59549	-0.0676564	24	1.25664
33	13	NBN	0.707492	0.108127	0.576418	0.00773382	0.811935	0.0403749	0.515092	0.140192	0.383771	-0.0740907	0.438417	0.0822792	24	4.08407
33	14	NBN	0.285815	-0.14714	0.634197	-0.225998	0.843836	-0.266792	0.371498	-0.0377508	0.578932	-0.0330856	0.669961	-0.0318506	24	5.02655
33	15	NBN	0.464189	0.0327636	0.638061	0.170738	0.636157	-0.00145499	0.297623	0.199282	0.418144	0.240815	0.493077	0.106017	24	3.76991
33	16	NBN	0.663132	0.0360787	0.98738	0.0117816	0.629089	-0.148792	0.258346	-0.110309	0.441806	-0.116018	0.40183	-0.404539	24	3.92699
33	17	NBN	0.727085	-0.0798237	0.607454	-0.148376	0.631515	-0.0295822	0.556374	0.118914	0.472664	0.0734246	0.562567	0.0269673	24	2.67035
33	18	NBN	0.610142	-0.074962	0.675639	-0.182429	0.864196	-0.144477	0.434732	0.0976101	0.365948	-7.66425e-05	0.543216	0.086201	24	0.785398
33	19	NBN	0.439276	0.0684684	0.654245	0.0095352	0.773877	0.0402502	0.37482	-0.0759031	0.566742	-0.00598584	0.475392	0.00571748	24	1.88496
33	20	NBN	0.589621	-0.0543651	0.71931	-0.0122211	0.608086	0.298233	0.551576	-0.0821337	0.640384	-0.0969772	0.411657	-0.192553	24	0.942478
33	21	NBN	0.556109	0.0845401	0.619099	-0.00544861	0.621275	-0.135139	0.357492	0.334865	0.3647	0.221032	0.433447	0.125849	24	2.04204
33	22	NBN	0.551565	-0.22109	0.680394	-0.142994	0.65	0	0.623362	-0.18467	0.667299	-0.0656006	0.631835	0.0785182	24	1.09956
33	23	NBN	0.629606	-0.0560308	0.734462	0.0659889	0.522884	-0.151491	0.565993	-0.0192216	0.283859	0.16541	0.430142	0.0613662	24	5.18363
33	24	NBN	0.705213	0.00973561	0.694839	0.156371	0.599046	0.0127042	0.52726	0.0417469	0.514218	0.275794	0.398891	0.0564025	24	1.41372
33	25	NBN	0.66209	0.0125193	0.685372	-0.0971841	0.503046	0.0593731	0.550619	-0.28282	0.507565	-0.373295	0.374316	-0.30911	24	2.51327
33	26	NBN	0.416301	-0.157632	0.438293	-0.00739297	0.993824	0.0361374	0.461676	-0.0331214	0.486288	0.133497	0.693791	0.015944	24	4.86947
33	27	NBN	0.548282	0.191304	0.380255	-0.371272	0.65	0.2758	0.424199	0.157092	0.231013	-0.0394849	0.412658	0.290011	24	2.35619
33	28	NBN	0.518608	0.458217	0.717212	-0.0388051	0.728577	-0.176487	0.559898	-0.0612827	0.707037	-0.0471749	0.524755	-0.365625	24	2.98451
33	29	NBN	0.874721	0.309302	0.656253	0.00304992	0.709908	0.281844	0.423393	-0.161412	0.531584	-0.11722	0.250445	-0.0563517	24	3.29867
33	30	NBN	0.588499	0.168973	0.858174	-0.101533	0.649277	0.00340239	0.640962	0.112086	0.744641	0.182341	0.62091	-0.0804723	24	2.82743
33	31	NBN	0.737739	0.028508	0.541717	-0.149038	0.397396	0.40425	0.532697	-0.094729	0.529438	-0.381306	0.341779	-0.22858	24	2.51327
33	32	NBN	0.608086	-0.298233	0.359915	-0.0511498	0.668481	0.0415095	0.648385	-0.0995254	0.429326	-0.016542	0.585211	0.148717	24	5.34071
33	33	NBN	0.827281	0.211275	0.493041	0.431241	0.677828	-0.0445341	0.632179	0.219409	0.549076	0.461216	0.431832	-0.0113433	24	1.09956
33	34	NBN	0.268881	-0.0950235	0.88317	0.0411142	0.651214	0.0173615	0.414813	0.0200781	0.69846	-0.189351	0.618716	-0.0606966	24	4.39823
33	35	NBN	0.576862	-0.164271	0.411121	0.161126	0.65	0	0.44862	-0.190661	0.323907	0.0442156	0.27991	-0.0825763	24	2.35619
33	36	NBN	0.557854	0.206964	0.801288	-0.28453	0.676671	-0.0276184	0.425925	0.0162046	0.733509	-0.303247	0.523429	-0.206267	24	3.76991
33	37	NBN	0.620907	0.0117541	0.725615	0.0590771	0.525434	-0.0840209	0.400746	-0.0421184	0.22756	0.0524844	0.523835	-0.173671	24	1.41372
33	38	NBN	0.850926	-0.0500965	0.390135	-0.203029	0.790589	0.145584	0.342488	0.242864	0.272908	0.102578	0.637531	0.236434	24	4.24115
33	39	NBN	0.935543	-0.115367	0.698703	0.0051189	0.553282	0.0241146	0.736086	0.304122	0.47259	0.2567	0.358075	0.0920289	24	4.86947
33	40	NBN	0.626928	-0.108543	0.638061	0.170738	0.723025	-0.0356165	0.558635	-0.0538465	0.436027	-0.0355165	0.666862	-0.229036	24	3.92699
33	41	NBN	0.613564	0.0685258	0.654159	-0.0594815	0.724104	0.203599	0.504079	-0.130128	0.370493	-0.270126	0.352665	-0.0287245	24	5.02655
33	42	NBN	0.814303	-0.36903	1.14446	-0.0519697	0.682092	0.150983	0.430549	-0.100649	0.788087	-0.0472562	0.559918	0.160256	24	3.45575
33	43	NBN	0.768242	-0.324868	0.401034	0.0438993	0.65	0.363101	0.696415	-0.300688	0.465743	-0.00252058	0.755644	0.254759	24	2.19911
33	44	NBN	0.438293	0.00739297	0.63962	0.00109102	0.506433	-0.129268	0.35692	0.0935038	0.523941	0.0476463	0.399263	0.236307	24	1.72788
33	45	NBN	0.585925	0.0369938	0.667584	-0.125114	0.556949	-0.324508	0.498347	0.346088	0.488907	0.0315837	0.373429	0.185772	24	2.67035
33	46	NBN	0.53293	-0.0570989	0.770609	0.0588251	0.668408	0.0641958	0.498211	0.0264286	0.632452	0.230653	0.615017	0.0966117	24	2.98451
33	47	NBN	0.754564	-0.124615	0.551641	0.0319589	0.617308	0.114011	0.454146	-0.0272755	0.345413	0.0391005	0.508135	0.184467	24	3.29867
33	48	NBN	0.659808	0.0184459	0.576788	-0.117164	0.870279	-0.0715729	0.598308	-0.0370762	0.429412	-0.0192425	0.661971	-0.203787	24	1.88496
33	49	NBN	0.654855	0.0345432	0.564073	0.118269	0.721216	-0.248359	0.709884	-0.00126375	0.782623	0.217111	0.4812	-0.226786	24	2.04204
33	50	NBN	0.632081	0.0213553	0.598165	0.368825	0.883702	-0.134928	0.365786	-0.0477042	0.48426	0.229876	0.581249	-0.233358	24	1.25664
33	51	NBN	0.656953	-0.000242809	0.894489	0.336511	0.466577	0.18994	0.834887	-0.0351441	0.787627	0.172367	0.486248	0.112285	24	4.71239
33	52	NBN	0.978416	0.132689	0.729653	0.0717199	0.661657	-0.05484	0.851014	0.0171519	0.682554	0.00390954	0.56099	-0.154557	24	0.785398
33	53	NBN	0.781513	-0.102749	0.223407	-0.0448367	0.641053	-0.010663	0.775249	0.365508	0.441325	0.0481943	0.648045	0.305773	24	3.61283
33	54	NBN	0.599683	0.236724	0.475402	0.136411	0.841883	0.0478417	0.753842	-0.254913	0.561022	-0.0503324	0.853105	-0.139905	24	0.942478
33	55	NBN	0.628085	0.0106884	0.405875	-0.140946	0.402794	-0.00863263	0.605742	-0.00402324	0.374068	0.0509431	0.339519	0.176026	24	4.08407
33	56	NBN	0.619087	-0.442079	0.65	-0.175462	0.584181	0.0592638	0.67019	-0.253082	0.704686	0.0212122	0.609034	0.138219	24	2.82743
33	57	NBN	0.960205	-0.0546974	0.78726	0.0792473	0.625929	-0.0661344	0.640451	0.0532262	0.516506	0.157442	0.376604	0.0952516	24	3.14159
33	58	NBN	0.646692	-0.00107488	0.470513	-0.337567	0.764705	0.00400559	0.546456	-0.0281439	0.374361	-0.01835	0.659909	0.208466	24	1.5708
33	59	NBN	0.806421	0.105507	0.620885	-0.0301492	0.755643	-0.0951213	0.379903	0.117766	0.478203	-0.0226592	0.628984	-0.0521984	24	4.55531
33	60	NBN	0.591403	-0.0236748	0.721981	-0.0990734	0.69499	0.0719991	0.292414	0.0562578	0.41826	0.0100818	0.346021	0.143032	24	5.18363
34	1	NBN	0.627009	0.0432392	0.604951	-0.0847252	0.88885	0.1379	-0.673427	-0.291027	-0.547704	-0.436366	-0.411882	0.277627	27	2.82743
34	2	NBN	0.429645	0.0231602	0.830249	0.404846	0.845277	-0.367262	0.155537	0.00124684	0.57431	0.57278	0.552827	-0.670929	27	1.5708
34	3	NBN	0.670346	-0.0325601	0.56761	-0.0853178	0.733012	0.289497	0.768867	-0.00177503	0.686159	-0.0782656	0.499119	0.285746	27	1.09956
34	4	NBN	0.707081	0.156828	0.434538	-0.0700078	0.650723	-0.00340239	0.597992	0.0187424	0.351439	-0.112119	0.557706	-0.101883	27	4.71239
34	5	NBN	0.639268	-0.029485	0.703718	0.252721	0.706194	-0.126213	0.381969	-0.318563	0.527893	0.0721414	0.488977	-0.428213	27	3.76991
34	6	NBN	0.728717	0.0938109	0.547339	0.358022	0.570106	0.0461269	0.623641	0.225118	0.456971	0.260629	0.538214	0.137912	27	3.61283
34	7	NBN	0.495289	0.0502687	0.441801	-0.286561	0.616233	-0.0304039	0.58469	0.170017	0.521448	-0.00714106	0.666405	0.111889	27	1.41372
34	8	NBN	0.65	0.0776103	0.86413	0.192804	0.263181	-0.0682066	0.660941	-0.0753777	0.7534	-0.00495316	0.274906	-0.212415	27	4.39823
34	9	NBN	0.635223	-0.21132	0.807626	-0.0165672	0.640322	-0.00390998	0.482672	0.0799395	0.820012	0.235856	0.616283	0.0818087	27	3.92699
34	10	NBN	0.550892	-0.466266	0.831019	-0.249151	0.550263	-0.0486452	0.670864	-0.452532	0.854407	-0.36727	0.651697	-0.274329	27	0.942478
34	11	NBN	0.539784	0.302817	0.869527	0.0886946	0.669677	0.0370064	0.587003	0.284162	0.840217	0.0114076	0.662361	-0.00867803	27	5.02655
34	12	NBN	0.705785	-0.194545	0.450786	-0.155643	0.355619	0.01028	0.631343	-0.359908	0.430272	-0.486626	0.353744	-0.454208	27	2.04204
34	13	NBN	0.384244	0.04686	0.59141	0.0806423	0.652433	-0.0347977	0.639124	-0.108073	0.940857	-0.00782091	0.835503	-0.0879147	27	2.67035
34	14	NBN	0.65	-0.428943	0.65	0	0.519796	-0.0324635	0.630515	-0.186244	0.665955	0.0846704	0.556497	0.0669755	27	2.98451
34	15	NBN	0.576975	0.0356165	0.547626	0.163833	0.95342	0.147988	0.767785	-0.0820575	0.779716	0.0564341	1.06424	-0.0664197	27	4.24115
34	16	NBN	0.738514	0.00309099	0.546642	-0.00360935	0.858174	-0.101533	0.773892	-0.0634437	0.676875	-0.0604203	0.919236	0.00283263	27	2.51327
34	17	NBN	0.534416	-0.137748	0.754743	0.0706503	1.13241	-0.120279	0.478667	-0.00825212	0.734952	-0.123635	1.0961	0.0483621	27	3.29867
34	18	NBN	0.821675	-0.115796	0.506884	0.0578226	0.639031	0.00856973	0.775987	0.241642	0.366709	0.311376	0.54505	0.310812	27	1.88496
34	19	NBN	0.67442	-0.173755	0.808692	-0.0641157	0.646337	0.0523857	0.609394	-0.110974	0.778857	-0.0579859	0.616824	0.0308774	27	4.86947
[truncated: 881 more rows]

## Sheet: Additional Developmental Data
ID	Trial	Condition	Target 1 X	Target 1 Z	Target 2 X	Target 2 Z	Target 3 X	Target 3 Z	Response 1 X	Response 1 Z	Response 2 X	Response 2 Z	Response 3 X	Response 3 Z	Age	Rotation
37	1	BN	-0.870355	-0.0231602	-0.675429	0.08868	-0.572815	-0.00811248	-0.7456	-0.0821656	-0.734916	0.0879164	-0.666172	-0.0980707	10	2.04204
37	2	BN	-0.496167	-0.0750294	-0.674012	-0.00423392	-0.880168	0.074786	-0.499464	0.0496244	-0.626325	0.0169803	-0.736591	-0.0104462	10	1.5708
37	3	BN	-0.622212	0.0763476	-0.591653	-0.0393553	-0.754	0.0259301	-0.681595	0.070238	-0.65983	-0.107007	-0.724204	-0.0121978	10	2.19911
37	4	BN	-0.559102	0.316998	-0.651945	0.0278094	-0.153121	-0.0173514	-0.4023	-0.0112509	-0.69032	-0.021282	-0.565184	-0.306206	10	3.45575
37	5	BN	-0.458413	-0.198394	-0.731207	0.111772	-0.729622	-0.127423	-0.561067	-0.189098	-0.581722	0.267328	-0.797132	-0.0317363	10	1.41372
37	6	BN	-0.650484	0.00344455	-0.518929	-0.294391	-0.634026	-0.113658	-0.593501	0.259702	-0.695628	-0.122708	-0.672663	-0.0302459	10	2.82743
37	7	BN	-0.322443	0.0816692	-0.321203	-0.106833	-0.677163	0.0610091	-0.684472	0.15944	-0.729183	-0.0259498	-1.02191	0.00721916	10	3.29867
37	8	BN	-0.658813	-0.126035	-0.65	0	-0.580977	0.11046	-0.669683	-0.115287	-0.639602	-0.0112913	-0.594322	0.107633	10	4.08407
37	9	BN	-0.426192	-0.201518	-0.621468	0.0256907	-0.547339	-0.358022	-0.518922	0.0863413	-0.677807	0.0274646	-0.815996	0.153676	10	4.39823
37	10	BN	-0.528283	-0.167529	-0.466267	0.0596986	-0.714073	0.0763588	-0.597317	0.00712117	-0.604856	0.0983507	-0.803284	0.0215411	10	4.86947
37	11	BN	-0.622826	-0.0156886	-0.78363	0.120321	-0.514726	0.254413	-0.629925	-0.0385889	-0.829669	-0.0465118	-0.63795	-0.225848	10	3.76991
37	12	BN	-0.91184	-0.065284	-0.627009	-0.0432392	-0.420655	-0.0926615	-0.685086	0.202993	-0.654219	0.00538415	-0.68469	-0.184276	10	0.942478
37	13	BN	-0.681597	0.0505663	-0.542752	-0.171633	-0.689858	-0.074962	-0.700367	0.040599	-0.503559	0.0324447	-0.667165	-0.0527291	10	2.98451
37	14	BN	-0.684353	0.00605731	-0.770609	0.0588251	-0.625292	-0.353346	-0.680155	0.00846128	-0.724944	-0.0654597	-0.432925	0.0611564	10	5.02655
37	15	BN	-0.431063	0.126403	-0.737444	0.0683187	-0.612329	0.0183732	-0.459915	-0.00624312	-0.732022	-0.069249	-0.670824	0.0387983	10	1.88496
37	16	BN	-0.708303	-0.0455514	-0.976353	-0.159173	-0.699999	0.137372	-0.666994	-0.0510552	-0.96883	0.162559	-0.662934	0.129738	10	5.34071
37	17	BN	-0.748359	-0.0319589	-0.911139	-0.17614	-0.476862	0.238304	-0.532878	0.105247	-0.7761	-0.0898766	-0.417293	0.207159	10	2.51327
37	18	BN	-0.7277	-0.270972	-0.740728	-0.124876	-0.221319	0.0149699	-0.728269	-0.241564	-0.794261	-0.130667	-0.499301	0.0638714	10	1.09956
37	19	BN	-0.640331	0.0100129	-0.430473	0.0886946	-0.694043	-0.207207	-0.709506	-0.00401088	-0.807334	0.140863	-0.811549	-0.131508	10	1.25664
37	20	BN	-0.501121	-0.177427	-0.820807	-0.0690106	-0.790879	0.0813365	-0.530647	-0.10056	-0.800643	-0.0485736	-0.787157	0.126209	10	1.72788
37	21	BN	-0.51924	-0.359261	-0.446404	0.159067	-0.624295	0.0577352	-0.584155	-0.329508	-0.59407	0.0136965	-0.693179	-0.0425185	10	2.35619
37	22	BN	-1.12407	0.0498269	-0.240369	0.072229	-0.665072	-0.00870195	-0.994585	0.137096	-0.224503	-0.166388	-0.654736	-0.0250854	10	4.55531
37	23	BN	-0.738126	-0.197933	-0.63776	0.175035	-0.69158	0.0782012	-0.604259	-0.0962998	-0.773938	0.128155	-0.608904	-0.0235879	10	3.61283
37	24	BN	-0.717637	-0.185831	-0.70622	-0.400023	-0.968791	-0.330117	-0.794753	0.137715	-0.817799	-0.103673	-0.956847	0.0211702	10	2.67035
37	25	BN	-0.69541	0.00158576	-0.594787	-0.00973561	-0.65	-0.443159	-0.655467	0.0319505	-0.664569	-0.0544385	-1.01163	0.0266557	10	0.785398
37	26	BN	-0.647093	0.0206879	-0.602898	0.221599	-0.767784	-0.106054	-0.636756	0.102193	-0.338778	0.00718478	-0.653534	-0.0251036	10	4.71239
37	27	BN	-0.639872	-0.00252508	-0.324366	0.219643	-0.407318	-0.189604	-0.749464	0.0150873	-0.732509	0.36811	-0.448238	-0.246039	10	5.18363
37	28	BN	-0.651447	0.00680535	-0.781067	0.135723	-0.528209	0.0128007	-0.670317	0.00231116	-0.664212	0.285029	-0.670246	-0.193857	10	3.92699
37	29	BN	-0.894821	0.098914	-0.65	0.0959572	-0.768533	-0.00413928	-0.94311	0.106263	-0.664018	0.0686841	-0.723728	-0.0223838	10	3.14159
37	30	BN	-0.683755	-0.0402277	-0.78836	0.0933251	-0.558624	0.108898	-0.693395	-0.102335	-0.726031	-0.0181124	-0.534434	0.179249	10	4.24115
37	31	BN	-0.814357	-0.0289806	-0.591403	0.0236748	-0.434538	-0.0700078	-0.784834	-0.198494	-0.637216	-0.0158571	-0.542625	0.0580222	10	5.18363
37	32	BN	-0.614628	-0.0971841	-0.684692	-0.00364623	-0.366889	-0.138083	-0.631252	-0.136743	-0.683549	-0.00438763	-0.845024	0.290415	10	2.82743
37	33	BN	-0.696391	0.0480395	-0.910816	0.150582	-0.889479	-0.215628	-0.68918	-0.0492956	-0.663487	0.0986943	-0.9111	-0.112162	10	2.04204
37	34	BN	-0.427866	-0.17355	-0.654344	0.0204347	-0.659086	0.129935	-0.662614	-0.116992	-0.627129	-0.0284834	-0.798101	0.261549	10	4.71239
37	35	BN	-0.668025	0.0339	-0.858618	0.0367849	-0.155541	0.0519697	-0.683813	-0.0133593	-0.815076	-0.161093	-0.380772	0.00353319	10	5.34071
37	36	BN	-0.671482	0.152853	-0.775262	0.281343	-0.468577	-0.0319897	-0.775486	0.0116263	-0.731422	0.151909	-0.693947	-0.159899	10	2.67035
37	37	BN	-0.630323	-0.0370064	-0.96836	0.155275	-0.714073	0.0763588	-0.409573	0.0679953	-0.684079	-0.163573	-0.683969	-0.00995673	10	3.76991
37	38	BN	-0.52872	-0.144536	-0.65	-0.146188	-0.227574	0.0744851	-0.456177	-0.0891278	-0.762398	0.125362	-0.618502	0.182165	10	2.98451
37	39	BN	-0.404251	0.292873	-0.556949	-0.324508	-0.680867	-0.0424844	-0.732595	0.12933	-0.361324	-0.0738642	-0.73468	-0.0675216	10	1.88496
37	40	BN	-0.518602	-0.0886291	-0.738083	0.00925791	-0.611054	0.0403299	-0.567431	0.00606082	-0.777619	-0.170368	-0.692706	0.0628359	10	5.02655
37	41	BN	-0.549398	0.138467	-0.453058	0.0639904	-0.774175	-0.0605643	-0.518738	0.148982	-0.483451	-0.0133424	-0.773029	-0.0937904	10	0.785398
37	42	BN	-0.647811	0.0313008	-0.698364	-0.168665	-0.906204	0.0638789	-0.759467	0.124949	-0.651558	-0.0719651	-0.907617	-0.111701	10	2.19911
37	43	BN	-0.560487	-0.0223182	-0.598612	0.11542	-0.71095	-0.0351894	-0.561023	-0.0562261	-0.660921	0.0264996	-0.747496	-0.0689699	10	1.09956
37	44	BN	-0.655069	-0.0238494	-0.58078	0.19018	-0.689255	0.107853	-0.729705	-0.0930094	-1.04128	0.125481	-0.735729	0.00368203	10	4.55531
37	45	BN	-0.824598	0.136411	-0.526889	-0.0710783	-0.248259	-0.0422247	-0.584006	0.191065	-0.647827	-0.019883	-0.498563	-0.0943127	10	4.24115
37	46	BN	-0.633565	0.0573169	-0.847636	-0.00690161	-0.878649	0.154226	-0.559954	0.124647	-0.743452	-0.0446572	-0.757319	0.246199	10	2.51327
37	47	BN	-0.659361	-0.133863	-0.426279	0.150901	-0.748329	-0.0663235	-0.713537	0.0311123	-0.456251	0.147283	-0.747119	-0.0699131	10	4.39823
37	48	BN	-0.65	0.0454379	-0.667043	-0.12127	-0.274369	0.293475	-0.65391	0.0365634	-0.698096	-0.0981887	-0.522157	-0.0980607	10	3.14159
37	49	BN	-0.441855	-0.333101	-0.786914	-0.219108	-0.637094	-0.00521435	-0.341566	0.00180429	-0.733938	-0.0360167	-0.680613	0.0994705	10	3.45575
37	50	BN	-0.418526	0.00808324	-0.570378	0.127423	-0.646382	-0.0170236	-0.274729	-0.0564138	-0.629347	0.0201881	-0.615374	-0.0998987	10	0.942478
37	51	BN	-0.684018	-0.0352271	-0.582788	0.0388051	-0.409991	0.0598411	-0.680958	-0.101696	-0.621195	0.0849257	-0.377629	0.158661	10	4.86947
37	52	BN	-0.536998	-0.117017	-1.0755	-0.171913	-0.651415	-0.00317767	-0.363082	-0.024275	-0.661268	-0.173285	-0.663468	-0.006397	10	4.08407
37	53	BN	-0.413377	-0.00826306	-0.614816	-0.250346	-1.05359	-0.100627	-0.465232	-0.141609	-0.792955	-0.149228	-0.755543	0.109234	10	1.72788
37	54	BN	-0.819365	0.233111	-0.730744	-0.0262355	-0.550263	0.0486452	-1.10343	-0.127505	-0.663751	-0.122453	-0.702512	0.0881023	10	1.25664
37	55	BN	-0.604951	0.0847252	-0.762789	-0.309886	-0.714024	-0.0500209	-0.576014	0.291861	-0.772926	-0.117501	-0.662689	0.00498754	10	3.29867
37	56	BN	-0.507749	-0.195792	-1.07147	0.136944	-0.684735	-0.0653272	-0.630134	-0.253668	-0.651439	0.389367	-0.646038	-0.00479991	10	1.41372
37	57	BN	-0.629283	0.0186536	-0.578121	0.338163	-0.634886	-0.216137	-0.666688	0.06078	-0.69566	0.364021	-0.633161	-0.199745	10	3.61283
37	58	BN	-0.660431	0.000364266	-0.606404	-0.0979172	-0.745289	0.152494	-0.658904	-0.0292229	-0.64695	-0.109496	-0.700413	0.0586176	10	3.92699
37	59	BN	-0.70325	0.185705	-0.654472	-0.00532967	-0.923111	0.110344	-0.736278	0.221388	-0.660557	0.00322137	-0.8177	0.0057273	10	1.5708
37	60	BN	-0.65	0	-0.598165	0.368825	-0.380163	-0.242962	-0.649038	0.0155676	-0.495255	0.228915	-0.52568	-0.190561	10	2.35619
38	1	BN	-0.717463	0.0928549	-0.624944	-0.0122206	-0.441928	-0.162564	0.12438	-0.514979	0.15412	-0.704555	-0.0354764	-0.516093	7	4.39823
38	2	BN	-0.613564	0.0685258	-0.644167	-0.0415044	-0.685184	0.250346	-0.118811	0.724727	0.0751306	0.803352	-0.205732	0.640981	7	4.24115
38	3	BN	-0.631908	-0.0104456	-0.620456	0.103032	-0.51637	0.120321	0.0456652	0.617415	0.0283732	0.879316	0.105088	0.753785	7	1.25664
38	4	BN	-0.58832	-0.0735075	-0.65	0.31499	-0.73361	-0.0147427	-0.15637	0.376502	-0.0265927	0.694401	-0.12047	0.589371	7	4.08407
38	5	BN	-0.692078	-0.197963	-0.714799	0.0161562	-0.304671	0.139522	-0.537695	-0.0753496	-0.511612	0.0245132	-0.294343	0.156396	7	3.61283
38	6	BN	-0.567083	0.0404414	-0.61651	-0.0535958	-0.34048	0.241823	-0.0649184	-0.749864	-0.0208054	-1.00471	0.0952502	-0.80632	7	0.942478
38	7	BN	-0.519876	0.075127	-0.838563	-0.00658476	-0.693212	-0.118724	0.0867546	-0.507798	-0.243463	-0.355633	-0.0994013	-0.477522	7	3.29867
38	8	BN	-0.856061	0.0669532	-0.629831	0.0240364	-1.0174	0.247811	0.220311	0.700757	-0.043227	0.411347	-0.114081	0.626818	7	3.92699
38	9	BN	-0.30467	-0.112205	-0.79207	0.00496119	-0.621081	-0.0195061	0.276971	-0.630924	-0.0711337	-0.783201	0.119964	-0.79917	7	5.34071
38	10	BN	-0.68325	-0.0191971	-0.740697	-0.170575	-0.503901	-0.00510189	-0.685445	0.212326	-0.534543	-0.096373	-0.561009	0.0842724	7	2.98451
38	11	BN	-0.963004	0.126462	-0.446792	-0.279692	-0.675951	-0.0415301	-0.545171	0.214945	-0.608333	-0.173079	-0.705743	-0.00643266	7	2.19911
38	12	BN	-0.619906	-0.0675911	-0.692546	0.148376	-0.542328	0.0268456	-0.741784	-0.0146388	-0.844619	0.095632	-0.517714	-0.011319	7	4.86947
38	13	BN	-0.65	-0.0560651	-0.196647	0.147303	-0.895749	0.292873	-0.580062	-0.0867408	-0.514966	0.263469	-0.681694	-0.367981	7	3.45575
38	14	BN	-0.621822	-0.40297	-0.659381	0.00457553	-0.873753	0.129184	-0.641522	-0.264862	-0.682891	0.00320771	-0.736175	0.419386	7	1.5708
38	15	BN	-0.769808	-0.269094	-0.647578	0.0172345	-0.977773	-0.256084	-0.78449	0.16409	-0.535367	0.0393537	-0.867502	0.360493	7	1.41372
38	16	BN	-0.818116	0.174089	-0.760068	-0.0536836	-0.723212	0.117164	-0.450493	0.193994	-0.595302	-0.0203079	-0.457336	-0.0513644	7	2.82743
38	17	BN	-0.637603	0.0583237	-0.523617	-0.0315109	-0.801288	0.28453	-0.671558	-0.0146331	-0.712151	-0.300054	-0.742065	0.261943	7	2.04204
38	18	BN	-0.462542	-0.194118	-0.483209	0.00582446	-0.803787	-0.0383433	-0.49906	-0.144904	-0.528845	0.015398	-0.576058	0.171556	7	0.785398
38	19	BN	-0.654909	-0.0702073	-0.532803	0.26323	-0.818555	0.0297207	-0.516469	-0.102063	-0.511064	0.0683647	-0.690762	0.00853261	7	2.35619
38	20	BN	-0.645911	0.00562865	-0.252291	-0.160685	-0.879345	-0.0926615	-0.637103	-0.00825255	-0.586835	0.518193	-0.72454	-0.286655	7	3.14159
38	21	BN	-0.662326	-0.0877063	-0.707078	-0.199055	-0.875179	-0.0731651	-0.374572	0.196995	-0.419212	0.0631264	-0.684965	-0.0452199	7	2.51327
38	22	BN	-0.636157	-0.00145499	-0.516545	0.0140267	-0.771886	-0.126217	-0.54335	-0.0875592	-0.419037	-0.177167	-0.726513	-0.0974138	7	1.09956
38	23	BN	-0.486802	0.261172	-0.622212	-0.0763476	-0.846674	0.0206712	-0.504924	0.209852	-0.606999	-0.0740835	-0.548824	0.133856	7	4.55531
38	24	BN	-0.718564	0.322567	-0.580757	0.0717033	-0.652884	-0.0019451	-0.432156	-0.00929107	-0.537802	0.0292311	-0.655933	0.052922	7	4.71239
38	25	BN	-0.632039	0.0493466	-1.01948	-0.33268	-0.807425	0.141746	-0.567152	-0.0253159	-0.498915	-0.150313	-0.730732	0.519268	7	1.72788
38	26	BN	-0.836658	0.419242	-0.497273	0.103015	-0.52052	-0.243517	-0.648296	0.075486	-0.643889	-0.137386	-0.577708	-0.281013	7	3.76991
38	27	BN	-0.870355	-0.0231602	-0.877681	-0.271339	-0.573143	-0.0692023	-0.519258	0.270596	-0.684245	-0.0727058	-0.558285	0.166173	7	2.67035
38	28	BN	-0.65	0	-0.602898	-0.221599	-0.630336	0.281205	-0.611157	-0.0199549	-0.596383	-0.229046	-0.55106	0.259488	7	1.88496
38	29	BN	-0.671008	0.30043	-0.832515	0.142596	-0.637476	-0.0436777	-0.651305	0.211622	-0.722731	0.037991	-0.698164	-0.188068	7	5.02655
38	30	BN	-0.745617	-0.131605	-0.625988	0.00423392	-0.690566	0.111453	-0.652888	-0.102604	-0.557498	-0.0447535	-0.614932	0.0530528	7	5.18363
38	31	BN	-0.733558	0.115007	-0.586999	0.0867135	-0.96836	0.155275	-0.745648	-0.0543774	-0.549687	0.0465584	-0.801242	-0.154329	7	1.88496
38	32	BN	-0.61651	0.0535958	-0.816791	0.00582446	-0.775468	0.20079	-0.542739	-0.0374333	-0.697961	-0.102262	-0.612121	0.15102	7	3.76991
38	33	BN	-0.551641	-0.0319589	-0.450786	-0.155643	-0.778247	-0.205238	-0.752865	0.0382374	-0.483475	0.0386433	-0.686558	-0.121876	7	4.39823
38	34	BN	-0.706708	-0.0184257	-0.422695	-0.363764	-0.567682	-0.184888	-0.77555	-0.0119064	-0.398541	-0.124392	-0.598219	-0.14682	7	4.55531
38	35	BN	-0.331209	0.330117	-0.629426	-0.00362773	-0.6779	0.131258	-0.595108	0.373523	-0.630903	-0.112287	-0.727358	-0.269145	7	3.92699
38	36	BN	-0.829121	-0.0723697	-0.592111	0.411902	-0.689858	0.074962	-0.73653	-0.0472572	-0.627272	0.093573	-0.525115	-0.156156	7	5.18363
38	37	BN	-0.821262	-0.0988784	-0.984893	-0.225888	-0.627009	0.0432392	-0.423262	0.0747625	-0.561552	-0.115548	-0.373186	0.330182	7	1.72788
38	38	BN	-0.748329	0.0663235	-0.574219	-0.208206	-0.691381	-0.0323306	-0.638576	0.0685806	-0.453872	-0.154785	-0.479008	0.103794	7	4.71239
38	39	BN	-0.610971	0.0876612	-0.65	0.301164	-0.64683	-0.0453272	-0.487812	0.0829402	-0.332216	0.210186	-0.689875	-0.104628	7	1.25664
38	40	BN	-0.58451	0.308107	-0.64762	0.00653781	-0.72493	-0.168295	-0.634508	0.291237	-0.6415	0.12718	-0.735844	-0.11962	7	0.785398
38	41	BN	-0.748165	-0.0173091	-0.167586	0.120279	-0.632691	-0.0018192	-0.688671	-0.149743	-0.724634	-0.317255	-0.628178	0.0176368	7	3.14159
38	42	BN	-0.72179	-0.0178992	-0.635367	-0.0688408	-1.08643	0.0769537	-0.649276	0.0426545	-0.687853	-0.308279	-0.631761	0.14722	7	2.19911
38	43	BN	-0.711501	0.168973	-0.412675	-0.115751	-0.625274	0.0193178	-0.472675	0.125495	-0.403541	0.157248	-0.642023	-0.00313459	7	1.41372
38	44	BN	-1.03112	0.0950235	-0.597941	-0.0716533	-0.837458	0.194118	-0.600491	0.183105	-0.675145	0.0283852	-0.785685	0.177226	7	3.45575
38	45	BN	-0.658542	0.122163	-0.704225	-0.0746349	-0.410446	-0.0967861	-0.683563	0.0406794	-0.617681	-0.0358847	-0.360409	0.315882	7	1.5708
38	46	BN	-0.492575	-0.141746	-0.625884	0.344876	-0.65	-0.0348827	-0.786227	-0.130479	-0.67828	0.0757521	-0.630727	-0.0477627	7	2.67035
38	47	BN	-0.566275	0.0997791	-0.67442	-0.173755	-0.674679	-0.0294116	-0.40554	0.0830167	-0.62076	-0.0638133	-0.681063	0.0272648	7	4.08407
38	48	BN	-0.759157	0.0354674	-0.985736	-0.0352873	-0.626342	-0.00589858	-0.656192	0.0403878	-0.653786	-0.141639	-0.437285	-0.0680245	7	4.24115
38	49	BN	-0.646163	0.0133803	-0.478949	0.00597322	-0.909865	0.203029	-0.675673	-0.120826	-0.508827	0.0161043	-0.705867	0.112254	7	5.02655
38	50	BN	-0.683822	-0.159118	-0.518933	-0.135723	-0.7609	-0.00387273	-0.631736	-0.100619	-0.558271	0.0375215	-0.692839	0.119051	7	0.942478
38	51	BN	-0.348975	0.203044	-0.587554	-0.217774	-0.495738	-0.00538693	-0.820355	0.173387	-0.678367	-0.249823	-0.817652	-0.0394694	7	3.61283
38	52	BN	-0.505418	-0.27192	-0.686038	0.0429484	-0.582788	-0.0388051	-0.414243	-0.0307364	-0.70292	0.0797779	-0.643166	-0.0354377	7	4.86947
38	53	BN	-0.41475	0.0764375	-0.709721	-0.208272	-0.688384	0.273116	-0.759507	0.0669773	-0.72647	-0.16325	-0.654012	0.17218	7	2.04204
38	54	BN	-0.718631	-0.129076	-0.419654	0.0242103	-0.65	0	-0.754276	-0.339661	-0.597889	0.228749	-0.662424	0.0137085	7	2.51327
38	55	BN	-0.803888	-0.138562	-0.654245	0.0095352	-0.926784	0.249218	-0.332601	-0.201759	-0.625903	-0.0785704	-0.661813	0.102741	7	3.29867
38	56	BN	-0.854619	-0.211889	-0.649516	-0.00344455	-0.948786	0.120717	-0.50381	-0.121628	-0.651121	0.067557	-0.508861	0.152096	7	2.35619
38	57	BN	-0.78726	0.0792473	-0.729422	0.276979	-0.576975	0.0356165	-0.772094	-0.089476	-0.841221	0.174768	-0.340088	0.0108323	7	2.82743
38	58	BN	-0.993625	-0.167597	-0.716417	0.00698071	-0.388635	0.105598	-0.679546	-0.18185	-0.650355	-0.00571403	-0.606587	0.191545	7	2.98451
38	59	BN	-0.568788	-0.0967846	-0.660481	-0.149888	-0.613703	0.0209562	-0.723382	0.0112905	-0.716244	-0.151424	-0.673706	0.0136321	7	5.34071
38	60	BN	-0.513941	0.0239908	-0.629283	0.0186536	-0.813035	-0.447936	-0.774959	0.385347	-0.720927	-0.0566358	-0.773595	-0.143605	7	1.09956
39	1	BN	-0.803787	0.0383433	-0.65	0.126343	-0.640322	0.00390998	0.0100618	-0.60523	-0.00221849	0.659131	-0.642956	0.00832524	7	3.45575
39	2	BN	-0.607073	-0.0511586	-0.774179	-0.147991	-0.37839	-0.0478922	-0.662633	0.00374338	0.0742203	-0.6277	0.0196974	0.635927	7	1.5708
39	3	BN	-0.558739	0.0296524	-0.534067	-0.120052	-0.484308	0.228055	-0.645204	0.00885826	0.00115959	-0.658323	-0.0352692	0.662108	7	3.76991
39	4	BN	-0.662934	-0.0116455	-0.968791	-0.330117	-0.786903	0.123268	-0.670026	-0.00552644	-0.704789	-0.0488334	-0.666004	0.00204486	7	4.71239
39	5	BN	-0.670271	-0.00505405	-0.263181	0.0682066	-0.726238	0.0908573	0.0762781	0.703326	0.0800421	0.37539	-0.00856762	0.674026	7	2.04204
39	6	BN	-0.804819	-0.291173	-0.763618	0.213685	-0.634546	-0.0538933	-0.607412	-0.123188	-0.408311	0.136067	-0.721824	0.0146462	7	1.72788
39	7	BN	-0.698703	0.0051189	-0.903937	0.198397	-0.173607	0.016636	-0.640733	-0.0145744	-0.72321	0.322985	-0.515002	-0.0440447	7	0.785398
39	8	BN	-0.638069	0.032779	-0.705459	-0.0433295	-0.590303	0.424768	-0.56369	-0.0500584	-0.798944	-0.00903035	-0.7023	0.0578868	7	2.35619
39	9	BN	-0.581442	0.0617298	-0.536456	-0.0458749	-0.69541	0.00158576	-0.603627	0.0782363	-0.541675	-0.00198208	-0.759856	-0.0567422	7	1.88496
39	10	BN	-0.628992	-0.30043	-0.738126	-0.197933	-0.666627	0.0266094	-0.641209	-0.00995799	-0.860747	0.00207543	-0.653434	0.0839515	7	4.86947
39	11	BN	-0.749737	0.0486452	-1.09289	-0.015466	-0.65	0	-0.692226	0.168277	-0.657457	-0.0864587	-0.57845	-0.0369585	7	3.92699
39	12	BN	-0.625884	0.344876	-0.749133	-0.0104193	-0.768959	-0.163733	-0.699272	0.435084	-0.630966	0.0440485	-0.563639	-0.0848422	7	3.61283
39	13	BN	-0.663238	-0.00430138	-0.694549	-0.122397	-0.998827	-0.0615077	-0.419856	0.204626	-0.613096	-0.044158	-0.700835	-0.0848255	7	2.19911
39	14	BN	-0.561683	-0.121558	-0.605957	0.207207	-0.683822	-0.159118	-0.559547	-0.0330889	-0.764242	0.12794	-0.631372	-0.10274	7	2.51327
39	15	BN	-0.36419	0.0712606	-0.738367	0.242786	-0.65	-0.247357	-0.507366	0.0801763	-0.627671	-0.20968	-0.689643	-0.309846	7	5.18363
39	16	BN	-0.572815	-0.00811248	-0.703208	-0.378597	-0.611919	0.132806	-0.598739	-0.110301	-0.678228	-0.194815	-0.233978	0.0312208	7	3.29867
39	17	BN	-0.51637	-0.120321	-0.711525	0.0637107	-0.848428	0.273112	-0.34446	-0.141546	-0.551529	-0.00705563	-0.658473	0.183942	7	2.67035
39	18	BN	-0.689207	-0.0627451	-0.722781	0.253819	-0.348975	-0.203044	-0.798799	-0.0767479	-0.786721	0.0418402	-0.462342	-0.22531	7	1.09956
39	19	BN	-0.62033	-0.0558014	-0.580806	-0.492344	-0.522231	0.0623173	-0.776644	-0.0419117	-0.79341	-0.187882	-0.761294	0.322729	7	2.98451
39	20	BN	-0.581369	0.129076	-0.431063	-0.126403	-0.587218	-0.141011	-0.689999	0.128969	-0.823018	0.117948	-0.855513	-0.14799	7	3.14159
39	21	BN	-0.850584	0.115807	-0.66224	-0.175035	-0.611629	-0.00133994	-0.630453	0.137791	-0.701153	-0.113182	-0.706626	-0.0779976	7	1.41372
39	22	BN	-0.549651	-0.0250199	-0.424821	-0.0731651	-0.652884	0.0019451	-0.630957	0.112068	-0.670153	-0.13909	-0.64953	-0.0193045	7	4.24115
39	23	BN	-0.905317	-0.172213	-0.42958	0.352746	-0.671359	0.0479736	-0.976577	0.0513028	-0.677306	0.118339	-0.711175	-0.016084	7	4.39823
39	24	BN	-0.582643	0.045433	-0.635665	-0.0393847	-0.849144	-0.0971292	-0.607379	0.0413864	-0.589454	-0.0481609	-0.747082	-0.214891	7	5.02655
39	25	BN	-0.581104	0.0821075	-0.46388	-0.0907767	-0.498511	0.34025	-0.543144	-0.0268585	-0.602546	-0.0966855	-0.558068	0.100928	7	1.25664
39	26	BN	-0.583098	-0.0522695	-0.702007	-0.181369	-0.675847	-0.010443	-0.474617	0.0156964	-0.594737	-0.105043	-0.575689	0.147991	7	5.34071
39	27	BN	-0.60858	0.0428919	-0.818555	0.0297207	-0.381623	0.0282076	-0.581283	0.0220751	-0.561245	-0.0873604	-0.550944	0.145298	7	2.82743
39	28	BN	-0.672607	0.00913372	-0.589179	-0.0973347	-0.693838	0.311925	-0.668198	-0.0262538	-0.700659	-0.102909	-0.607936	0.049726	7	0.942478
39	29	BN	-0.644518	0.0042834	-0.838078	0.0611102	-0.733987	0.395127	-0.49393	-0.104855	-0.661743	0.00282685	-0.586108	0.091806	7	4.08407
39	30	BN	-0.602898	-0.221599	-0.899537	-0.14407	-0.659361	0.133863	-0.453016	-0.100229	-0.3721	0.0515771	-0.551085	0.165279	7	4.55531
39	31	BN	-0.668676	0.132884	-0.684508	0.0168309	-0.873108	0.03934	-0.493529	0.219953	-0.497043	-0.0610426	-0.573765	-0.182514	7	2.19911
39	32	BN	-0.646313	-0.0059002	-0.65	0.193189	-0.850584	-0.115807	-0.657352	-0.0290966	-0.672364	0.17067	-0.671078	-0.185424	7	2.82743
39	33	BN	-0.377571	0.212845	-0.624695	-0.0695257	-0.666749	0.0460181	-0.309029	-0.117994	-0.703035	-0.0385546	-0.70193	0.0613736	7	2.35619
39	34	BN	-0.246292	-0.0140978	-0.586131	0.454451	-0.568808	-0.283149	-0.454873	-0.165072	-0.550102	0.274068	-0.772254	-0.275889	7	1.88496
39	35	BN	-0.75337	-0.486318	-0.908725	0.267918	-0.660969	0.00856973	-0.562399	-0.102312	-0.348023	0.14932	-0.662398	0.0525639	7	3.14159
39	36	BN	-0.223407	-0.0448367	-0.682343	0.0130673	-0.484423	0.0807574	-0.258888	-0.362001	-0.588436	-0.0014291	-0.401368	-0.0852744	7	1.72788
39	37	BN	-0.580385	0.156358	-0.934857	0.339479	-0.649757	-0.00346992	-0.483038	-0.136663	-0.623689	0.07933	-0.655227	-0.0992959	7	1.09956
39	38	BN	-0.628992	0.30043	-0.65	0	-0.74956	-0.0777847	-0.896511	0.36502	-0.663252	0.0855144	-0.650417	-0.0394618	7	4.86947
39	39	BN	-0.63791	-0.0125193	-0.434522	0.0226477	-0.87908	-0.237219	-0.623081	-0.007173	-0.184139	0.153802	-0.905752	-0.235165	7	5.34071
39	40	BN	-0.573258	-0.172366	-0.757118	0.00374066	-0.309837	-0.196393	-0.642182	-0.0269732	-0.817392	0.0552046	-0.426363	-0.149218	7	3.76991
39	41	BN	-0.350427	0.0973373	-0.601111	0.0506263	-0.65	-0.114775	-0.272508	0.129956	-0.594122	-0.00926816	-0.722516	-0.159473	7	2.67035
39	42	BN	-0.656953	0.0994365	-0.768824	-0.0296261	-0.608619	-0.0323306	-0.719469	0.0561787	-0.736207	-0.0302051	-0.590182	-0.00546211	7	3.29867
39	43	BN	-0.781805	-0.0532528	-0.696067	0.216727	-0.642243	-0.0069841	-0.602215	-0.0918201	-0.638826	0.121746	-0.52509	-0.00885439	7	3.45575
39	44	BN	-0.58808	-0.0250173	-0.47975	-0.0424482	-0.410446	0.0967861	-0.720493	0.0280777	-0.760567	0.224801	-0.55811	0.16662	7	5.18363
39	45	BN	-0.828832	0.018796	-0.554383	-0.131605	-0.787308	0.308399	-0.735753	-0.0340854	-0.611022	0.0769951	-0.762082	0.112781	7	4.24115
39	46	BN	-0.483209	0.00582446	-0.620793	0.0348074	-0.686436	-0.0685258	-0.642421	-0.0890514	-0.649675	0.0301632	-0.816798	0.00563735	7	3.92699
39	47	BN	-0.513834	-0.162276	-0.606689	-0.0814553	-0.726702	0.0442841	-0.723007	-0.135328	-0.633627	0.00534656	-0.5852	0.110037	7	1.25664
39	48	BN	-0.652189	-0.0313008	-0.600773	0.231593	-0.497989	0.0268036	-0.779078	-0.0302874	-0.654289	0.0239592	-0.662579	-0.120453	7	2.04204
39	49	BN	-0.53293	-0.0570989	-0.421328	0.132024	-0.733989	-0.134411	-0.603662	-0.0883142	-0.525353	0.0576189	-0.745207	0.011894	7	4.55531
39	50	BN	-0.633108	-0.0794719	-0.700534	-0.359568	-0.689858	0.074962	-0.644247	0.131443	-0.653165	-0.0227468	-0.59544	0.342686	7	1.5708
39	51	BN	-0.873721	-0.150901	-0.681147	-0.0280448	-0.333044	-0.21379	-0.723927	-0.176479	-0.508698	0.0857945	-0.5556	-0.0845481	7	4.39823
39	52	BN	-0.612853	0.0511291	-0.959111	0.278325	-0.416301	0.157632	-0.648387	-0.00196826	-0.810528	-0.104478	-0.698199	0.213682	7	4.08407
39	53	BN	-0.540718	-0.0192694	-0.699433	0.0333428	-0.337322	0.0779595	-0.641466	0.0184432	-0.737755	0.107312	-0.427202	-0.0944573	7	3.61283
39	54	BN	-0.83612	-0.0907767	-0.643279	0.0234377	-0.953289	-0.0534781	-0.842423	0.123117	-0.654077	-7.11597e-05	-0.936187	0.171002	7	0.942478
39	55	BN	-1.10335	0.147303	-0.838078	-0.0611102	-0.655758	0.0200819	-0.874162	0.223996	-0.791902	0.249538	-0.66414	-0.0328852	7	2.98451
39	56	BN	-0.812111	-0.223127	-0.55145	0.270764	-0.851277	-0.021155	-0.688602	-0.057729	-0.662139	0.245982	-0.717289	0.0755489	7	4.71239
39	57	BN	-0.595195	0.0877061	-0.706194	-0.126213	-0.858199	0.286561	-0.528027	0.111252	-0.605531	-0.161035	-0.655421	0.092889	7	1.41372
39	58	BN	-0.669175	-0.052684	-0.768533	-0.00413928	-0.57869	0.0642079	-0.649373	-0.104005	-0.660983	0.0363032	-0.52492	-0.0886775	7	5.02655
39	59	BN	-0.629089	-0.148792	-0.884824	0.0585482	-0.409567	-0.0781214	-0.607532	-0.00317439	-0.730697	-0.0636042	-0.494941	-0.135243	7	0.785398
39	60	BN	-0.533873	0.218403	-0.727468	0.123975	-0.657684	-0.0267974	-0.667338	0.0427932	-0.874168	0.0179994	-0.590705	-0.0243246	7	2.51327
40	1	BN	-0.609434	0.111453	-0.65	-0.0383942	-0.585468	-0.177299	0.0160192	0.0374727	0.242645	-0.242486	0.106102	-0.449259	7	3.14159
40	2	BN	-0.553664	-0.0469863	-0.65	0.0348827	-0.607454	-0.148376	-0.386982	0.131027	-0.846819	0.164964	-0.456856	-0.0569414	7	1.88496
40	3	BN	-0.875179	-0.0731651	-0.613976	0.0809112	-0.658714	-0.0409964	-0.764714	-0.131304	-0.545803	-0.0217512	-0.576031	-0.138835	7	2.67035
40	4	BN	-0.846374	-0.0489614	-0.687523	0.084278	-0.718181	0.237775	0.139036	-1.12283	-0.108818	-0.70762	0.0224161	-0.812743	7	1.5708
40	5	BN	-0.353411	-0.0522966	-1.02041	0.0389316	-0.616245	-0.0402277	-0.485888	0.182181	-0.682283	0.135387	-0.523965	0.0664799	7	1.25664
40	6	BN	-0.662921	0.0206773	-0.553204	-0.0871559	-0.624974	0.178067	-0.735479	0.154255	-0.617215	-0.125048	-0.638817	0.153128	7	1.72788
40	7	BN	-1.07868	-0.0149699	-0.63846	0.00778371	-0.780124	-0.075127	-0.553179	0.194591	-0.454693	0.0763417	-0.438683	-0.0594357	7	4.39823
40	8	BN	-0.705758	-0.0058604	-0.812111	-0.223127	-0.614952	-0.048239	-0.222844	-0.48761	-0.16854	-0.626936	-0.0523883	-0.440286	7	2.82743
40	9	BN	-0.320428	0.0115089	-0.671332	-0.0401192	-0.630772	-0.136813	-0.470286	0.110383	-0.769009	-0.147667	-0.53121	-0.136176	7	3.92699
40	10	BN	-0.683252	-0.475522	-0.641503	-0.0190851	-0.908979	0.126313	0.182199	0.616536	0.00961165	0.720085	-0.2106	0.696948	7	4.08407
40	11	BN	-0.60759	0.0244857	-0.762021	0.0875203	-0.95952	-0.241823	-0.00700813	-0.554744	0.0129918	-0.687887	-0.184266	-0.741874	7	5.18363
40	12	BN	-0.752888	0.0415693	-0.322443	-0.0816692	-0.631557	0.0253848	-0.0349743	0.721333	-0.0206885	0.566634	0.0157226	0.67424	7	2.35619
40	13	BN	-0.566011	0.134411	-0.578041	0.0290733	-0.419654	-0.0242103	-0.538295	0.0865318	-0.576926	-0.0442492	-0.410038	-0.0277903	7	1.41372
40	14	BN	-0.494165	0.121751	-0.416603	0.278152	-0.6451	0.00921583	-0.5564	-0.0719017	-0.591041	0.0405729	-0.681403	0.0445847	7	0.942478
40	15	BN	-0.837872	0.16916	-0.65	0	-0.94882	0.0745042	-0.521849	0.197827	-0.623229	-0.0419918	-0.58471	0.066945	7	0.785398
40	16	BN	-0.743216	0.0965283	-0.888336	-0.0420251	-0.393352	-0.08339	-0.59385	-0.0310422	-0.686601	-0.068227	-0.522459	0.0532748	7	5.02655
40	17	BN	-0.818555	0.0297207	-0.513086	-0.219108	-0.656953	0.0994365	-0.622628	-0.0617301	-0.547737	-0.12628	-0.604084	0.0875471	7	4.86947
40	18	BN	-0.777971	-0.132518	-0.219427	-0.248591	-0.495289	0.0502687	-0.640105	0.143004	-0.618247	-0.100332	-0.50704	0.0735519	7	3.45575
40	19	BN	-0.78836	0.0933251	-0.723943	0.00258213	-0.562235	0.0908837	-0.54635	0.0374207	-0.635709	-0.0945725	-0.358296	-0.0588622	7	3.61283
40	20	BN	-0.792421	-0.169731	-0.735294	-0.0767994	-0.511734	-0.108025	-0.741192	-0.0413773	-0.648253	0.0605877	-0.605413	-0.0260304	7	4.24115
40	21	BN	-0.833733	0.0596986	-0.682819	0.0901702	-0.635572	-0.00973214	-0.747586	0.0242684	-0.584142	0.0586837	-0.637472	-0.0437715	7	3.76991
40	22	BN	-0.704732	0.0315995	-0.426892	0.03934	-0.781393	-0.0640846	-0.751356	0.0206166	-0.625241	0.021845	-0.619054	-0.160431	7	2.19911
40	23	BN	-0.321584	-0.132689	-0.647415	0.0023275	-0.845277	0.367262	-0.549359	-0.142365	-0.651562	0.00947006	-0.468194	0.156307	7	5.34071
40	24	BN	-0.664393	0.102415	-0.576975	0.0356165	-0.911139	-0.17614	-0.849412	0.136209	-0.569029	-0.00829587	-0.793169	-0.0475089	7	2.98451
40	25	BN	-0.704899	0.258278	-0.38442	-0.275017	-0.625884	-0.344876	-0.499836	0.198542	-0.440033	-0.257898	-0.798469	0.0624104	7	1.09956
40	26	BN	-0.659795	-0.0696939	-0.585201	0.0161562	-0.634886	0.216137	-0.665122	-0.0703884	-0.591011	0.0459871	-0.741192	-0.0348456	7	2.51327
40	27	BN	-0.704573	0.065037	-0.443049	-0.00722689	-0.776495	-0.441139	-0.795312	0.0275214	-0.663391	0.0762211	-0.623001	-0.0971212	7	4.55531
40	28	BN	-0.722452	-0.199061	-0.528209	0.0128007	-0.814303	-0.36903	-0.673628	0.222463	-0.539854	0.0393224	-0.855168	-0.241719	7	3.29867
40	29	BN	-0.636912	-0.0246142	-0.79938	-0.239058	-0.557862	0.433475	-0.602498	-0.0512073	-0.861212	0.050408	-0.608904	0.0477788	7	2.04204
40	30	BN	-0.583	-0.315209	-0.656451	-0.00260628	-0.823138	0.238304	-0.685718	-0.0753559	-0.546509	0.0654972	-0.76338	0.0644124	7	4.71239
40	31	BN	-0.377211	0.157495	-0.630131	0.00645575	-0.741748	-0.00964315	-0.564665	0.0167852	-0.677444	-0.0652342	-0.711818	0.0727535	7	4.24115
40	32	BN	-1.14688	0.0173514	-0.837637	-0.108333	-0.511712	-0.260081	-0.480152	0.221756	-0.714404	-0.182635	-0.420705	0.0237875	7	2.67035
40	33	BN	-0.324366	0.219643	-0.240369	-0.072229	-0.583292	-0.232638	-0.557113	0.0541822	-0.700617	0.0181873	-0.586911	-0.263202	7	4.71239
40	34	BN	-0.56103	0.0359462	-0.784054	-0.0334234	-0.559272	-0.124876	-0.607307	0.0570493	-0.768252	0.0833439	-0.687142	-0.110056	7	3.45575
40	35	BN	-0.637457	0.179379	-0.716165	-0.148609	-0.682343	0.0130673	-0.670154	0.130688	-0.753095	-0.0652218	-0.605186	-0.0351069	7	0.785398
40	36	BN	-0.77669	0.238268	-0.683767	-0.0304039	-0.525581	-0.0502685	-0.566789	0.048264	-0.756105	-0.0273609	-0.548455	-0.0182441	7	4.08407
40	37	BN	-0.472257	0.0866909	-0.894821	-0.098914	-0.575924	-0.0666985	-0.400824	0.320843	-0.640574	-0.0973666	-0.38808	0.0494932	7	5.18363
40	38	BN	-0.630825	-0.052684	-0.755537	-0.034291	-0.993687	0.0856908	-0.546483	-0.0734918	-0.676806	-0.0352688	-0.700119	0.0651197	7	3.92699
40	39	BN	-0.939637	0.141265	-0.702394	0.0353405	-0.603609	-0.0480395	-0.587428	0.169999	-0.680091	0.0102709	-0.654248	-0.070063	7	1.72788
40	40	BN	-0.451572	0.273112	-0.198055	0.0796901	-0.666749	-0.0460181	-0.629833	0.136982	-0.583156	-0.0782145	-0.695661	-0.00280553	7	3.14159
40	41	BN	-0.849311	-0.0351438	-0.644338	-0.0127161	-0.56156	0.141533	-0.684385	-0.0612274	-0.657568	0.0799728	-0.445305	-0.0114715	7	1.88496
40	42	BN	-0.570378	-0.127423	-0.653426	0.000604017	-0.916708	0.153984	-0.52021	-0.0419994	-0.637689	-0.0561231	-0.655581	0.0643932	7	0.942478
40	43	BN	-0.673318	0.0209955	-0.350486	-0.0314802	-0.571166	-0.0196555	-0.738962	-0.0669108	-0.53622	-0.0860449	-0.579775	0.0773077	7	3.76991
40	44	BN	-0.65	-0.171155	-0.563513	0.162658	-0.897888	-0.120903	-0.63903	-0.126401	-0.563783	0.0133351	-0.796479	0.0838679	7	4.86947
40	45	BN	-0.658714	-0.0409964	-0.373216	0.249218	-0.682952	-0.234463	-0.760861	-0.0773394	-0.667711	-0.00432916	-0.66069	-0.17741	7	3.29867
40	46	BN	-0.746501	0.0753948	-0.625321	0.0294116	-0.666157	0.231051	-0.744088	-0.0781383	-0.610716	-0.0399927	-0.611163	-0.215057	7	3.61283
40	47	BN	-0.614816	-0.250346	-0.581104	-0.0821075	-0.687295	0.0596846	-0.759785	0.0353224	-0.559541	0.0250974	-0.649268	0.0751043	7	2.98451
40	48	BN	-0.759734	-0.175611	-0.708976	0.0610718	-0.606464	-0.0293652	-0.548503	-0.0920014	-0.76493	0.0347459	-0.610852	0.0122533	7	1.41372
40	49	BN	-0.627942	0.156952	-0.724263	-0.102214	-0.742146	0.206964	-0.526864	0.0314743	-0.732545	-0.108249	-0.810552	0.155944	7	1.25664
40	50	BN	-0.70839	0.20363	-0.369653	0.0294657	-0.671392	-0.0746038	-0.688726	0.0617381	-0.576837	-0.00257289	-0.683637	-0.0502535	7	1.5708
40	51	BN	-0.511734	-0.108025	-0.855068	-0.13832	-0.650485	-0.00694044	-0.571242	-0.0186514	-0.761463	-0.204791	-0.685495	-0.00310643	7	2.19911
40	52	BN	-0.679556	0.13905	-0.843071	-0.00674219	-0.642921	0.0158993	-0.590736	0.0439907	-0.704902	0.030854	-0.627001	-0.080066	7	2.35619
40	53	BN	-0.498431	0.416433	-0.872223	-0.264835	-0.65	0.403954	-0.515888	0.0224467	-0.609774	-0.156024	-0.561675	0.211735	7	2.04204
40	54	BN	-0.614098	0.125207	-0.65	0	-0.804819	-0.291173	-0.6426	0.16586	-0.688889	-0.0150568	-0.632196	-0.30366	7	5.34071
40	55	BN	-0.91558	-0.275017	-1.07659	0.0448367	-0.630635	0.0200533	-0.776712	-0.0488353	-0.684987	0.0731651	-0.590872	0.00413402	7	2.51327
40	56	BN	-0.720366	0.0228635	-0.570395	-0.0388258	-0.714532	0.177299	-0.755408	-0.140724	-0.632659	0.0169876	-0.799717	0.0362375	7	5.02655
40	57	BN	-0.658225	-0.00642601	-0.523397	-0.0730941	-0.717463	0.0928549	-0.648356	-0.0719341	-0.514085	-0.00933797	-0.629588	0.0297025	7	4.55531
40	58	BN	-0.700534	0.359568	-0.637603	-0.0583237	-0.726238	0.0908573	-0.631397	0.044634	-0.659836	-0.102163	-0.720251	0.0414374	7	2.82743
40	59	BN	-0.625633	0.000850926	-0.274369	0.293475	-0.362035	-0.010056	-0.664894	0.0225128	-0.564817	0.0319712	-0.671245	-0.080183	7	4.39823
40	60	BN	-0.404278	-0.0798399	-0.628498	0.101161	-0.435013	0.0536022	-0.665905	-0.0554147	-0.644992	0.0518744	-0.798746	-0.0692072	7	1.09956
41	1	BN	-0.714073	0.0763588	-0.557046	0.0453369	-0.351214	-0.120717	-0.0234548	-0.443825	-0.366692	-0.130261	-0.109924	-0.283883	7	4.55531
41	2	BN	-0.681358	0.00109505	-0.971063	0.10432	-0.467485	0.142596	-0.143825	0.109117	0.169111	0.871841	-0.00592054	0.287857	7	2.04204
41	3	BN	-0.774566	0.0840209	-0.569648	0.151121	-0.54598	-0.195633	-0.712082	0.236586	-0.334139	0.337311	-0.780023	-0.0946933	7	3.29867
41	4	BN	-0.522033	0.0863145	-0.573298	-0.0442841	-0.720825	-0.194589	-0.332959	0.061175	-0.62963	0.121764	-0.80171	0.0958553	7	0.942478
41	5	BN	-0.620078	-0.427898	-0.68935	-0.0227189	-0.59542	0.122589	-0.607378	-0.227641	-0.54025	0.0296813	-0.575972	0.226227	7	4.71239
41	6	BN	-0.784341	0.369098	-0.67971	0.0475459	-0.836658	-0.419242	-0.520741	0.339073	-0.212275	0.144263	-0.504808	-0.289458	7	1.09956
41	7	BN	-0.603425	0.015133	-0.92912	-0.218073	-0.456929	-0.00674219	-0.550679	0.0726044	-0.821766	0.0534202	-0.540605	0.202439	7	5.02655
41	8	BN	-0.196647	-0.147303	-1.04559	-0.128536	-0.716417	-0.00698071	-0.211189	0.0134127	-0.969822	0.251046	-0.500492	-0.308598	7	2.98451
41	9	BN	-0.485528	-0.170316	-0.641458	0.122163	-0.675981	-0.371542	-0.509088	-0.079465	-0.611979	0.189854	-0.503614	-0.188095	7	2.82743
41	10	BN	-0.652416	-0.00250215	-0.671008	0.30043	-0.550602	0.0573875	-0.732104	-0.0164957	-0.487022	0.260908	-0.553344	0.0702519	7	1.72788
41	11	BN	-0.643047	0.000242809	-0.55125	0.102259	-0.855068	-0.13832	-0.631238	0.0387007	-0.613264	0.178989	-0.650029	-0.0431085	7	5.18363
41	12	BN	-0.697756	0.0657305	-0.427777	-0.264835	-0.65	0.288141	-0.614042	0.0262818	-0.757954	-0.0817474	-0.531462	0.103438	7	3.61283
41	13	BN	-0.580244	-0.0340221	-0.624571	0.08868	-0.551903	-0.135019	-0.528155	0.020931	-0.605394	0.125272	-0.644092	-0.0434325	7	2.67035
41	14	BN	-0.622478	-0.195832	-0.746101	0.055484	-0.713001	-0.0867135	-0.565322	-0.093043	-0.54883	0.0629256	-0.678128	-0.141009	7	3.76991
41	15	BN	-0.794582	0.27192	-0.641661	0.0229118	-0.395558	0.044865	-0.795145	0.0295269	-0.576156	-0.0872712	-0.468988	0.152662	7	1.88496
41	16	BN	-0.957844	0.318782	-0.800402	0.135422	-0.822797	0.0304687	-0.618862	0.0312692	-0.497097	-0.0943726	-0.585114	-0.165901	7	4.39823
41	17	BN	-0.716165	0.148609	-0.663506	-0.00336744	-0.447528	0.241296	-0.509363	-0.0214914	-0.645072	-0.140552	-0.524199	0.192965	7	1.25664
41	18	BN	-0.515869	-0.301263	-0.751878	-0.121414	-0.675056	-0.0122206	-0.498212	-0.0223995	-0.569479	-0.116397	-0.651741	0.000178148	7	4.86947
41	19	BN	-0.829487	-0.337567	-0.660297	0.0732676	-0.636868	-0.0360787	-0.775483	0.218511	-0.666832	0.0646211	-0.649249	-0.0396626	7	5.34071
41	20	BN	-0.745432	0.0100303	-0.96832	0.248699	-0.513097	-0.123268	-0.764282	-0.121263	-0.665177	0.171073	-0.594474	-0.0278709	7	3.45575
41	21	BN	-0.770768	0.0487934	-0.63268	-0.0116822	-0.617308	-0.114011	-0.753722	-0.143112	-0.654745	0.00892145	-0.541309	-0.0129694	7	3.14159
41	22	BN	-0.976353	0.159173	-0.895297	0.0611594	-0.612853	0.0511291	-0.662565	-0.0249295	-0.749364	-0.141974	-0.619315	0.0261602	7	2.35619
41	23	BN	-0.65	0	-0.690295	-0.140525	-0.37839	-0.0478922	-0.664171	0.00571917	-0.599847	-0.244269	-0.62468	-0.0188868	7	4.24115
41	24	BN	-0.659678	-0.00390998	-0.466927	-0.0456453	-0.556109	0.0845401	-0.679062	-0.0389079	-0.65032	-0.174655	-0.851303	0.0791578	7	2.19911
41	25	BN	-0.565565	-0.00887444	-0.588757	-0.288123	-0.399794	0.10109	-0.568231	-0.0235414	-0.66269	-0.163653	-0.635719	0.142756	7	1.5708
41	26	BN	-0.811013	-0.144977	-0.529947	-0.192125	-0.667139	-0.00302216	-0.655071	-0.143082	-0.564915	-0.00732678	-0.685887	0.114095	7	2.51327
41	27	BN	-0.659795	-0.0696939	-0.658714	0.0409964	-0.521753	0.205238	-0.602918	-0.160671	-0.586356	-0.0140728	-0.500469	0.113771	7	1.41372
41	28	BN	-0.65	-0.281892	-0.597774	0.00548917	-0.745289	-0.152494	-0.576778	-0.19065	-0.523198	0.0775982	-0.462669	-0.0813871	7	4.08407
41	29	BN	-0.637603	0.0583237	-0.483071	-0.130419	-1.14688	-0.0173514	-0.636607	0.0721959	-0.404451	-0.0611613	-0.828408	-0.141668	7	3.92699
41	30	BN	-0.688081	0.132806	-0.645145	0.0345432	-0.704899	-0.258278	-0.583672	0.217895	-0.555484	0.00803285	-0.610248	-0.113161	7	0.785398
41	31	BN	-0.648543	0.0208404	-0.955633	-0.076203	-0.889479	-0.215628	-0.63759	0.104493	-0.725407	-0.0239016	-0.57762	-0.0679761	7	3.92699
41	32	BN	-0.624361	0.182429	-0.322227	0.256084	-0.643476	-0.0306916	-0.54127	-0.0470212	-0.506822	0.151819	-0.716129	-0.14573	7	5.34071
41	33	BN	-0.531041	-0.163733	-0.652877	0.0100332	-0.531767	-0.412326	-0.550392	-0.00444096	-0.765754	0.0686207	-0.824711	-0.110219	7	0.942478
41	34	BN	-0.416587	0.438986	-0.604382	0.062788	-0.636645	-0.0950233	-0.647396	0.0957624	-0.880341	-0.1244	-0.663654	-0.0850374	7	4.24115
41	35	BN	-0.732119	0.0331783	-0.665803	0.225998	-0.395558	0.044865	-0.827845	0.0359735	-0.628644	0.128766	-0.521006	-0.1325	7	4.08407
41	36	BN	-0.579615	0.0474753	-0.739513	0.0223182	-0.654659	-0.0666201	-0.641157	0.0782107	-0.751039	-0.0456958	-0.598837	-0.0340194	7	3.61283
41	37	BN	-0.905097	-0.14728	-0.580977	0.11046	-0.686479	0.0377751	-0.590031	-0.14616	-0.605424	-0.0309074	-0.673125	0.041664	7	1.09956
41	38	BN	-0.812305	-0.305251	-0.622212	0.0763476	-0.691116	-0.193435	-0.685602	0.023821	-0.626581	0.13286	-0.625322	-0.145297	7	5.18363
41	39	BN	-0.471107	-0.286288	-0.843584	0.230705	-0.600198	-0.0389092	-0.564089	-0.234708	-0.576722	0.27417	-0.628153	0.04342	7	1.5708
41	40	BN	-0.674232	-0.0250925	-0.527849	0.425992	-0.565774	-0.189174	-0.613574	-0.0158554	-0.486932	0.137395	-0.582767	-0.202485	7	4.86947
41	41	BN	-0.295755	0.318963	-0.65	0.216665	-0.673863	0.112267	-0.52042	0.235179	-0.655208	-0.214059	-0.659285	-0.0726675	7	0.785398
41	42	BN	-0.896002	-0.0258558	-0.648299	-0.0243228	-0.3732	-0.135004	-0.707415	0.24697	-0.484594	0.0431542	-0.499578	-0.0924184	7	4.71239
41	43	BN	-0.797687	-0.33171	-0.548122	0.121414	-0.698703	0.0051189	-0.693062	-0.141628	-0.61633	0.238295	-0.730214	0.0266758	7	3.45575
41	44	BN	-0.808617	0.218318	-0.601111	-0.0506263	-0.7165	0.0324341	-0.42577	0.060504	-0.499957	-0.0614385	-0.615247	-0.191262	7	3.76991
41	45	BN	-0.528209	0.0128007	-0.696987	-0.0367099	-0.547174	0.23095	-0.325339	-0.0904373	-0.651146	-0.015674	-0.497832	0.176145	7	2.35619
41	46	BN	-0.47438	-0.118457	-0.607871	-0.0170213	-0.746413	0.264891	-0.166793	-0.360058	-0.550246	-0.154619	-0.653446	0.0910348	7	1.25664
41	47	BN	-0.614628	-0.0971841	-0.191363	0.016016	-0.923394	-0.184407	-0.603954	-0.0805043	-0.677607	0.175565	-0.552822	-0.34211	7	3.14159
41	48	BN	-0.716738	0.125517	-0.663911	-0.000485785	-0.349804	-0.270298	-0.414645	0.112961	-0.682439	-0.112742	-0.418804	-0.353372	7	5.02655
41	49	BN	-0.825356	0.00612355	-0.286394	0.118143	-0.858072	0.162564	-0.815325	-0.203859	-0.381763	0.0660129	-0.494423	-0.182082	7	4.55531
41	50	BN	-0.712851	0.100583	-0.760016	-0.131112	-0.68886	-0.0157006	-0.670076	0.172766	-0.74822	-0.0801542	-0.656564	-0.000115359	7	1.72788
41	51	BN	-0.777967	0.0863145	-0.611629	-0.00133994	-0.711073	-0.212985	-0.523679	0.179373	-0.579783	-0.0164127	-0.399952	-0.0647459	7	2.67035
41	52	BN	-0.817306	0.0965943	-0.485643	-0.0289806	-0.810202	-0.0282479	-0.642105	0.218848	-0.566072	-0.123997	-1.00031	-0.166166	7	1.41372
41	53	BN	-0.259366	-0.0410573	-0.444954	-0.118384	-0.521902	0.0517548	-0.640725	0.0119534	-0.622674	-0.0982027	-0.594569	0.0973059	7	2.82743
41	54	BN	-0.751938	0.0331216	-0.702822	-0.0845329	-0.630635	0.0200533	-0.675302	0.0925427	-0.554936	-0.048648	-0.67111	0.0185545	7	2.98451
41	55	BN	-0.767197	0.26323	-0.749737	-0.0486452	-0.652585	0.0023275	-0.601236	0.192665	-0.5339	-0.108367	-0.605008	-0.0288347	7	1.88496
41	56	BN	-0.729217	-0.217647	-0.657803	0.0555195	-0.581369	-0.129076	-0.63336	-0.0445509	-0.620708	0.0756429	-0.550305	-0.0886989	7	3.29867
41	57	BN	-0.738317	-0.121558	-0.65	-0.2758	-0.288614	0.0901038	-0.640587	-0.0409238	-0.505148	-0.18159	-0.598691	0.140592	7	4.39823
41	58	BN	-0.634357	0.00762937	-0.522378	-0.041467	-0.77016	-0.0390422	-0.656403	0.103212	-0.671457	-0.128591	-0.763724	-0.0449275	7	2.19911
41	59	BN	-0.699296	-0.350761	-0.52872	-0.144536	-0.648553	0.00680535	-0.928941	-0.0182019	-0.561777	-0.0257012	-0.655353	-0.0135509	7	2.04204
41	60	BN	-0.475524	-0.0435017	-0.440411	0.121006	-0.65	0	-0.634607	-0.0507029	-0.603478	0.118673	-0.734905	-0.0429933	7	2.51327
42	1	BN	-0.664428	0.00973214	-0.462363	-0.108333	-0.570347	-0.0717199	-0.840806	0.0256543	-0.357644	0.0164091	-0.567992	0.013455	7	4.55531
42	2	BN	-0.640914	-0.129935	-0.717212	0.0388051	-0.587761	0.0109744	-0.584186	-0.116628	-0.654862	-0.0199063	-0.581787	0.100991	7	3.76991
42	3	BN	-0.322033	0.0344707	-0.572532	0.123975	-0.604595	-0.018345	-0.535429	0.0663851	-0.62026	0.304419	-0.650918	0.0493194	7	0.785398
42	4	BN	-0.588927	-0.212985	-0.679093	0.0117541	-0.567083	-0.0404414	-0.575289	-0.153272	-0.655012	-0.00472487	-0.555316	0.0271316	7	3.92699
42	5	BN	-0.494165	0.121751	-0.614952	0.048239	-0.883397	-0.278152	-0.628064	0.305415	-0.659272	-0.00306324	-0.705802	-0.0909071	7	1.72788
42	6	BN	-0.682819	0.0901702	-0.535349	0.399837	-0.664633	-0.0688408	-0.660482	-0.0317985	-0.558584	0.101034	-0.478294	-0.178024	7	2.51327
42	7	BN	-0.613962	-0.0429484	-0.430473	0.0886946	-0.863933	0.221534	-0.611906	-0.0633138	-0.431074	-0.198113	-0.687489	0.077267	7	1.88496
42	8	BN	-0.65	-0.0525136	-0.531176	-0.0296261	-0.528283	-0.167529	-0.647123	0.0507337	-0.531793	0.0884325	-0.590264	-0.0588922	7	5.34071
42	9	BN	-0.759157	-0.0354674	-0.65	0	-0.318903	0.191159	-0.725263	-0.0285743	-0.565775	0.0409687	-0.42221	0.0252421	7	1.41372
42	10	BN	-0.384244	-0.04686	-0.819582	-0.0827109	-0.716952	-0.107145	-0.414133	-0.0613792	-0.795942	-0.00919199	-0.559219	-0.0331448	7	1.5708
42	11	BN	-0.664118	0.201892	-0.329515	-0.0336844	-0.626342	0.00589858	-0.744604	0.0547188	-0.583328	0.072249	-0.678274	-0.0700695	7	5.18363
42	12	BN	-0.631977	0.257738	-0.812305	-0.305251	-0.6779	0.131258	-0.496566	0.381869	-0.660203	-0.369374	-0.64685	-0.19399	7	4.24115
42	13	BN	-0.562556	-0.0683187	-0.66228	-0.0169014	-0.764709	-0.103284	-0.608985	0.0498982	-0.735234	0.0627536	-0.679542	-0.0540897	7	2.98451
42	14	BN	-0.602747	0.129826	-0.784341	-0.369098	-0.847368	0.315855	-0.5894	0.274739	-0.715644	-0.324985	-0.505557	0.443024	7	1.09956
42	15	BN	-0.448624	0.378734	-0.584181	0.0592638	-0.807705	0.0769177	-0.450991	0.177	-0.357688	-0.225928	-0.575976	-0.0497384	7	2.82743
42	16	BN	-0.817306	-0.0965943	-0.444932	-0.13832	-0.601447	-0.0913155	-0.664384	0.0267961	-0.360967	-0.0490278	-0.49973	-0.0170143	7	4.08407
42	17	BN	-1.13963	-0.0863348	-0.887438	0.326806	-0.633493	0.117451	-0.767126	-0.405216	-0.872033	-0.218396	-0.641326	-0.0875438	7	5.02655
42	18	BN	-0.62214	0.000972904	-0.65	0.0996793	-0.386113	-0.00921513	-0.671587	-0.0339752	-0.709336	0.0891965	-0.642129	0.389674	7	4.71239
42	19	BN	-0.663238	0.00430138	-0.331209	-0.330117	-0.525434	0.0840209	-0.686233	-0.0646658	-0.295466	-0.0175843	-0.172219	0.303389	7	3.29867
42	20	BN	-0.662524	0.0436777	-0.59218	-0.129866	-0.537822	0.251956	-0.628763	0.0659971	-0.718094	-0.0538329	-0.504046	0.244403	7	1.25664
42	21	BN	-0.98738	-0.0117816	-0.683027	0.0258038	-0.569256	-0.0262355	-0.573724	-0.227456	-0.623794	0.129636	-0.438542	0.0296838	7	0.942478
42	22	BN	-0.814357	0.0289806	-0.929582	0.0697075	-0.666376	0.0307996	-0.800816	0.00668772	-0.965974	0.00900004	-0.649793	0.00201913	7	2.35619
42	23	BN	-0.691914	0.298233	-0.665616	-0.0350748	-1.12407	-0.0498269	-0.591657	0.0373573	-0.684665	-0.337637	-1.02916	-0.00143348	7	4.39823
42	24	BN	-0.795624	0.173547	-0.653375	-0.000841501	-0.711676	-0.438846	-0.987481	0.188804	-0.650971	0.095696	-0.808139	-0.114255	7	3.45575
42	25	BN	-0.768894	-0.123119	-0.5399	0.114012	-0.624361	-0.182429	-0.703699	0.120685	-0.565208	0.0335216	-0.55672	-0.0923039	7	2.19911
42	26	BN	-0.616178	-0.159118	-0.705365	-0.0373445	-0.832515	-0.142596	-0.605832	-0.0697439	-0.67074	0.162846	-0.726412	-0.0358303	7	2.04204
42	27	BN	-0.923111	-0.110344	-0.837872	0.16916	-0.633108	0.0794719	-1.09397	0.0443639	-0.510214	-0.127983	-0.574768	0.0836019	7	3.61283
42	28	BN	-0.747633	-0.340487	-0.640619	0.00457553	-0.778118	0.287758	-0.606717	-0.129698	-0.607454	0.0126465	-0.698207	0.0346529	7	3.14159
42	29	BN	-0.645528	0.00532967	-0.478984	0.0555666	-0.860675	0.0221429	-0.640309	0.00919495	-0.438457	-0.00984019	-0.895157	-0.00929569	7	2.67035
42	30	BN	-0.891865	0.00844612	-0.610793	-0.0627451	-0.669664	-0.281205	-0.816794	0.0109065	-0.608534	0.0230343	-0.589265	-0.0462614	7	4.86947
42	31	BN	-0.955633	0.076203	-0.645591	0.0630451	-0.797687	-0.33171	-0.861983	-0.0388788	-0.648818	0.093034	-0.599858	-0.0618038	7	4.39823
42	32	BN	-0.724263	0.102214	-0.640385	0.0335314	-0.82346	-0.206722	-0.634605	0.16916	-0.579233	-0.0679952	-0.816809	0.0244051	7	3.45575
42	33	BN	-0.691887	-0.00146272	-0.424691	0.0236809	-0.440794	0.216639	-0.675428	-0.0223528	-0.425253	0.111039	-0.532718	0.143598	7	5.02655
42	34	BN	-0.79621	0.0713112	-0.65	-0.197757	-0.35118	-0.0745042	-0.67164	0.00145899	-0.500318	-0.141584	-0.434647	0.0158568	7	1.5708
42	35	BN	-0.690566	0.111453	-0.575544	-0.0771015	-0.662934	-0.0116455	-0.748268	0.0999486	-0.613411	-0.0746792	-0.687232	-0.00325474	7	3.29867
42	36	BN	-0.726482	-0.0515877	-0.603425	-0.015133	-0.656694	0.0957234	-0.65508	-0.00453834	-0.573148	-0.012271	-0.735144	0.179569	7	3.61283
42	37	BN	-0.999214	0.272836	-0.510832	0.191549	-0.519827	0.00454574	-0.92077	-0.0545641	-0.67282	0.072172	-0.546522	-0.0416453	7	4.55531
42	38	BN	-0.721981	-0.0990734	-0.699943	0.0162276	-0.637149	-0.183773	-0.68058	-0.0115522	-0.606963	0.0517603	-0.661166	-0.126249	7	3.76991
42	39	BN	-0.742421	-0.0373405	-0.41115	0.1379	-0.700317	0.236724	-0.646007	0.0295624	-0.635708	0.0329137	-0.696375	0.0634273	7	1.25664
42	40	BN	-0.597698	0.0470926	-1.01139	-0.0901038	-0.712998	0.118483	-0.567946	0.0824512	-0.904857	0.129642	-0.596511	0.206039	7	1.72788
42	41	BN	-0.646607	0.0241449	-0.470377	0.121158	-0.868906	0.147654	-0.66811	0.0561175	-0.521819	0.0646989	-0.753032	0.139937	7	1.09956
42	42	BN	-0.651918	-0.00668787	-0.446404	0.159067	-0.634556	-0.109888	-0.640234	0.0178748	-0.588658	0.0359125	-0.735473	-0.0502899	7	4.08407
42	43	BN	-0.596116	0.10134	-0.633108	-0.0794719	-0.535344	-0.257521	-0.586188	0.167312	-0.64518	0.0313889	-0.644059	-0.0798451	7	1.88496
42	44	BN	-0.868937	-0.126403	-0.850584	0.115807	-0.676259	-0.186842	-0.885138	-0.0844057	-0.690848	0.138457	-0.585073	-0.0601446	7	3.14159
42	45	BN	-0.950196	0.270298	-0.594635	-0.0373445	-0.786166	0.162276	-0.847383	0.123979	-0.552316	-0.173188	-0.699074	-0.0027484	7	4.24115
42	46	BN	-0.65	0	-0.486821	-0.127489	-0.308958	-0.307075	-0.581311	-0.0498071	-0.458087	-0.199655	-0.326944	-0.304089	7	2.35619
42	47	BN	-0.642855	0.0196313	-0.433004	-0.258605	-0.180559	0.0827751	-0.602522	-0.0512194	-0.467051	-0.0998459	-0.459322	0.170612	7	4.86947
42	48	BN	-0.913467	-0.421635	-0.702793	-0.145047	-0.622546	-0.00484085	-0.868516	-0.344696	-0.700422	-0.122132	-0.647848	-0.00929987	7	2.19911
42	49	BN	-0.824467	0.391858	-0.653426	-0.000604017	-0.686481	-0.171628	-0.570723	0.240157	-0.58052	-0.0373672	-0.837172	-0.199681	7	2.04204
42	50	BN	-0.657251	-0.00750816	-0.427777	0.264835	-0.574669	-0.120556	-0.613076	-0.00142954	-0.501882	0.101412	-0.593395	-0.147539	7	4.71239
42	51	BN	-0.854619	0.211889	-0.993625	-0.167597	-0.816291	-0.312748	-0.659245	0.157804	-0.781342	0.0363217	-0.712604	-0.0882774	7	3.92699
42	52	BN	-0.65	0.158495	-0.618795	-0.00327982	-0.88525	-0.0764375	-0.93429	0.11147	-0.630599	-0.0253991	-0.764977	-0.202433	7	0.785398
42	53	BN	-0.557046	-0.0453369	-0.576862	0.164271	-0.320428	-0.0115089	-0.611387	-0.116383	-0.719052	0.00522904	-0.574461	0.0711296	7	2.98451
42	54	BN	-0.694849	0.319115	-0.596408	0.0261386	-0.491276	0.0515726	-0.721777	0.15547	-0.554093	-0.130285	-0.534084	0.0920569	7	1.41372
42	55	BN	-0.590092	0.281844	-0.663843	-0.00145499	-0.87042	0.352746	-0.707337	0.0517731	-0.541443	-0.123033	-0.81279	-0.160346	7	5.18363
42	56	BN	-0.600097	-0.0686854	-0.662524	0.0436777	-0.515946	0.0334234	-0.648381	-0.0146754	-0.632224	0.0520547	-0.549489	-0.00364402	7	2.82743
42	57	BN	-0.608584	-0.144433	-0.598017	0.0210024	-0.708303	-0.0455514	-0.52822	-0.0804324	-0.576037	0.0369937	-0.661972	-0.029531	7	2.51327
42	58	BN	-0.849311	0.0351438	-0.688371	0.00133994	-0.470879	-0.0723697	-0.810446	-0.111267	-0.648728	0.0248872	-0.558965	0.107353	7	5.34071
42	59	BN	-0.523397	-0.0730941	-0.655414	-0.0774212	-0.603066	0.0751102	-0.580643	-0.0880084	-0.726945	0.0531317	-0.602415	0.0247033	7	2.67035
42	60	BN	-0.465598	-0.346809	-0.855435	0.083001	-0.591462	-0.160833	-0.484991	-0.184683	-0.713359	0.0891343	-0.573844	-0.0754715	7	0.942478
43	1	BN	-0.591462	-0.160833	-0.643676	0.0449957	-1.04195	-0.0977253	-0.688711	-0.156498	-0.565791	0.13836	-0.968226	-0.0593476	8	4.55531
43	2	BN	-0.790589	0.145584	-0.75976	0.246525	-0.723812	0.0239829	-0.552174	-0.037736	-0.462168	0.0088491	-0.488299	-0.0794645	8	0.942478
43	3	BN	-0.478325	-0.115796	-0.899676	-0.168409	-0.619099	-0.00544861	-0.532674	-0.0778301	-0.609514	-0.393143	-0.586325	-0.152263	8	3.45575
43	4	BN	-0.898216	0.193927	-0.556949	-0.324508	-0.547145	-0.0108105	-0.826319	-0.0257392	-0.364131	-0.428544	-0.462111	0.0420939	8	3.61283
43	5	BN	-0.75887	-0.0850583	-0.4866	-0.0943389	-0.598362	0.0298134	-0.737413	0.134907	-0.52868	-0.0212219	-0.526538	0.0824443	8	2.82743
43	6	BN	-0.796707	0.403074	-0.523505	0.441139	-0.78726	-0.0792473	-0.779674	0.0753952	-0.419682	0.122576	-0.428928	-0.0231174	8	4.71239
43	7	BN	-0.636115	0.0653235	-0.541361	0.0978189	-0.421351	0.154226	-0.511609	-0.168579	-0.375717	-0.148334	-0.278677	-0.202552	8	5.34071
43	8	BN	-0.656721	0.0234377	-0.588475	-0.0637107	-0.764709	-0.103284	-0.280906	-0.0354169	-0.408111	-0.0812745	-0.3892	-0.125477	8	5.02655
43	9	BN	-0.65	-0.0139195	-0.592111	-0.411902	-0.897206	-0.00863263	-0.657975	-0.00556349	-0.69632	-0.166159	-0.946282	-0.0373184	8	2.67035
43	10	BN	-1.03022	-0.0399631	-0.60131	0.0196719	-0.65	0.193189	-0.64174	0.0432356	-0.474302	-0.0558945	-0.489905	0.365912	8	1.5708
43	11	BN	-0.343521	0.0995809	-0.684861	0.00121739	-0.573762	-0.0908573	-0.404726	-0.0814609	-0.66264	-0.0172168	-0.66046	-0.152928	8	4.86947
43	12	BN	-0.7277	-0.270972	-0.71168	-0.0735075	-0.914749	0.129127	-0.756129	-0.0999745	-0.699931	-0.0166632	-0.750825	0.0625406	8	3.76991
43	13	BN	-0.605985	0.0214676	-0.683252	0.475522	-0.632348	-0.0830445	-0.735204	0.140068	-0.925012	0.383729	-0.80249	0.000125023	8	2.98451
43	14	BN	-0.764815	-0.183742	-0.49024	0.358828	-0.666887	0.00421038	-0.755642	-0.286793	-0.546607	0.311449	-0.660308	-0.00671078	8	1.09956
43	15	BN	-0.639519	0.149888	-0.701983	0.0210024	-0.415176	0.0585482	-0.419301	0.115957	-0.477582	-0.0143375	-0.0434609	0.0835296	8	1.25664
43	16	BN	-1.11098	-0.186248	-0.729894	0.0461269	-0.659795	-0.0696939	-1.04552	-0.00441669	-0.64843	0.0652389	-0.638891	-0.0448989	8	2.35619
43	17	BN	-0.718896	0.0821075	-0.395558	0.044865	-0.878096	-0.0402195	-0.654722	0.0660797	-0.256816	-0.0419053	-0.80586	-0.0137643	8	0.785398
43	18	BN	-0.813198	0.261172	-0.474644	-0.00612355	-0.676671	-0.0276184	-0.522098	0.0566982	-0.228891	-0.210162	-0.609054	-0.0291852	8	4.39823
43	19	BN	-0.465891	0.00642924	-0.734419	0.158769	-0.471476	0.139478	-0.45215	-0.0817733	-0.797333	0.0946114	-0.391135	0.0694298	8	5.18363
43	20	BN	-0.321203	-0.106833	-0.647955	-0.00281408	-0.437195	-0.103792	-0.377948	0.0634386	-0.65148	0.00703956	-0.423446	0.0290575	8	4.24115
43	21	BN	-0.585927	0.0763588	-0.770601	0.0212652	-0.380163	-0.242962	-0.571123	0.416668	-0.722942	-0.146162	-0.567513	-0.141257	8	3.92699
43	22	BN	-1.07147	-0.136944	-0.654409	-0.0630451	-0.704984	0.0495074	-1.13175	0.0970288	-0.799296	-0.0483707	-0.777124	0.122044	8	1.41372
43	23	BN	-0.475145	0.328854	-0.641503	-0.0190851	-0.6779	0.131258	-0.412247	-0.0152276	-0.605532	-0.154838	-0.607713	-0.0494493	8	4.08407
43	24	BN	-0.665444	0.109888	-0.805203	0.213619	-0.697756	-0.0657305	-0.683467	0.0706759	-1.04946	0.232599	-0.728197	-0.0555999	8	2.04204
43	25	BN	-0.79621	-0.0713112	-0.62779	-0.0355437	-0.722452	-0.199061	-0.405076	0.215312	-0.60215	0.0249383	-0.425831	-0.0143455	8	2.19911
43	26	BN	-0.518487	-0.102749	-0.65	0	-0.453326	0.0206712	-0.534883	-0.0927422	-0.588733	-0.15106	-0.407184	-0.132633	8	1.88496
43	27	BN	-0.449841	0.207271	-0.655796	-0.0272681	-0.70782	-0.129866	-0.332222	0.217663	-0.607091	0.126826	-0.676139	0.0281589	8	2.51327
43	28	BN	-0.775651	0.0132065	-0.703884	-0.10134	-0.639872	-0.00252508	-0.657175	0.150872	-0.727289	-0.0293173	-0.590146	0.0207009	8	1.72788
43	29	BN	-0.563535	0.23756	-0.646734	-0.00614301	-0.344239	-0.123535	-0.651156	0.05507	-0.658548	-0.102994	-0.381967	0.109012	8	3.14159
43	30	BN	-0.757984	0.0728362	-0.634544	-0.221029	-0.462298	0.300386	-0.767624	0.00376857	-0.362122	-0.0263655	-0.57798	0.178228	8	3.29867
43	31	BN	-0.625884	0.344876	-0.564706	0.0767994	-0.735937	0.0214266	-0.598095	0.145912	-0.653466	-0.132271	-0.908442	-0.0394917	8	3.14159
43	32	BN	-0.515659	-0.369098	-0.65	-0.322251	-0.682092	0.150983	-0.271858	-0.167457	-0.510847	-0.253054	-0.699808	0.0404342	8	4.86947
43	33	BN	-0.62118	-0.205062	-0.608873	-0.0658173	-0.697517	-0.0118473	-0.642941	-0.1626	-0.72707	-0.17357	-0.676529	-0.0312241	8	1.5708
43	34	BN	-0.456116	-0.435472	-0.659223	-0.0147593	-0.555671	0.259168	-0.491655	-0.203491	-0.653395	0.0181475	-0.61335	0.235995	8	1.09956
43	35	BN	-0.471476	0.139478	-0.623329	0.0276184	-0.732318	0.184888	-0.440988	0.00866037	-0.42048	-0.241685	-0.673513	0.00148322	8	3.61283
43	36	BN	-0.704208	-0.148936	-0.910816	-0.150582	-0.704732	0.0315995	-0.706917	-0.123175	-0.840768	-0.0739391	-0.635642	0.0289856	8	3.45575
43	37	BN	-0.506033	0.0253853	-0.670547	-0.293843	-0.684692	0.00364623	-0.516941	-0.0260785	-0.228495	-0.0149881	-0.531702	0.225036	8	2.19911
43	38	BN	-0.618647	0.0589657	-0.328937	0.10432	-0.7165	0.0324341	-0.55582	0.0713515	-0.381634	-0.0061224	-0.613586	0.0129438	8	4.55531
43	39	BN	-0.646607	0.0241449	-0.904442	-0.044865	-0.986662	0.13602	-0.679354	-0.0140122	-0.960814	-0.169011	-0.882157	0.0127764	8	4.71239
43	40	BN	-0.78927	-0.165975	-0.697756	0.0657305	-0.557159	-0.174609	-0.0652497	0.0633825	-0.421807	0.0705486	-0.419699	-0.126043	8	2.67035
43	41	BN	-0.550381	0.00347876	-0.65	0.288141	-0.670879	-0.000729094	-0.494671	-0.0600448	-0.72478	0.281412	-0.641722	-0.0285651	8	1.72788
43	42	BN	-0.859586	-0.141367	-1.00422	0.115093	-0.647415	-0.0023275	-0.834448	-0.15001	-0.839995	0.0103301	-0.635081	0.00323805	8	1.41372
43	43	BN	-0.771791	-0.0128007	-0.622275	0.00291397	-0.518195	-0.0532528	-0.754523	0.0200907	-0.665514	0.0020922	-0.495238	0.0379836	8	2.51327
43	44	BN	-0.620907	0.0117541	-0.734887	0.296038	-0.87439	-0.0906596	-0.630285	-0.0591595	-0.838902	0.174131	-0.734793	-0.16642	8	2.35619
43	45	BN	-0.581436	-0.322567	-0.72637	-0.143632	-0.581104	0.0821075	-0.477166	-0.0643747	-0.571638	-0.139453	-0.59265	0.140053	8	1.88496
43	46	BN	-0.682235	-0.229361	-0.613012	0.128992	-0.481445	-0.0297207	-0.614709	-0.203882	-0.627906	0.090838	-0.481374	-0.0808294	8	4.39823
43	47	BN	-0.60352	-0.0313512	-0.47975	0.0424482	-0.762256	0.179647	-0.672048	-0.00118458	-0.566091	-0.11019	-0.815171	-0.100503	8	2.04204
43	48	BN	-0.684747	0.0234371	-0.5158	-0.138968	-0.544619	-0.367508	-0.653567	0.0030502	-0.458102	0.0131071	-0.331162	-0.232291	8	3.76991
43	49	BN	-0.649515	-0.00694044	-0.204715	-0.111022	-0.41453	-0.0247489	-0.622214	0.0323268	-0.253093	0.106477	-0.444297	0.0809561	8	4.24115
43	50	BN	-0.611698	0.180196	-0.746796	0.0871559	-0.65217	-0.0102095	-0.470549	0.168303	-0.650593	0.00717827	-0.50564	-0.0301874	8	3.29867
43	51	BN	-0.761345	-0.388305	-0.686479	0.0377751	-0.684532	-0.0775598	-0.820796	0.162711	-0.609134	0.297457	-0.625199	-0.0576795	8	2.98451
43	52	BN	-0.494797	-0.213619	-0.470557	-0.0583046	-1.03553	-0.188036	-0.526708	-0.111304	-0.567794	0.0876243	-0.843939	-0.0721969	8	5.02655
43	53	BN	-0.289777	-0.207975	-0.726857	-0.0692023	-0.470292	-0.00627553	-0.38202	-0.363269	-0.520737	-0.215389	-0.398274	0.0817659	8	4.08407
43	54	BN	-0.671332	0.0401192	-0.820046	0.467199	-0.504607	0.200116	-0.575452	-0.125403	-0.868979	-0.378985	-0.512786	-0.215141	8	0.942478
43	55	BN	-0.562556	-0.0683187	-0.65	0	-0.661642	0.166486	-0.517535	-0.0780959	-0.648428	0.0160807	-0.550239	0.125068	8	1.25664
43	56	BN	-0.862649	0.16614	-0.705459	-0.0433295	-0.573762	-0.0908573	-0.931365	-0.0836693	-0.709307	0.058653	-0.701026	-0.0997358	8	5.18363
43	57	BN	-0.540584	0.0631716	-0.745899	0.00334886	-0.642624	0.0118044	-0.520262	0.0132652	-0.757477	-0.0601376	-0.652361	0.0228063	8	2.82743
43	58	BN	-0.815692	-0.228055	-0.960205	0.0546974	-0.745972	-0.0993823	-0.805136	-0.0812611	-0.787236	0.0936607	-0.686442	0.00588789	8	3.92699
43	59	BN	-0.877681	0.271339	-0.596408	0.0261386	-0.588886	0.137264	-0.663605	0.262704	-0.584583	-0.0925873	-0.539833	0.0345889	8	5.34071
43	60	BN	-0.860724	-0.0684684	-0.282605	0.247811	-0.567083	-0.0404414	-0.983938	-0.217765	-0.407281	-0.350187	-0.590674	-0.135075	8	0.785398
44	1	BN	-0.594215	-0.194545	-0.314264	-0.0352873	-0.27546	0.151324	-0.7357	0.37941	-0.579679	0.485085	-0.340634	0.331172	8	3.14159
44	2	BN	-0.665974	0.113658	-0.722781	-0.253819	-0.667635	0.25219	-0.668011	-0.147558	-0.691473	-0.24051	-0.536929	0.0827114	8	2.51327
44	3	BN	-0.922429	0.212845	-0.703208	-0.378597	-0.670169	0.0240364	-0.421989	0.312911	-0.416309	-0.045684	-0.610195	0.0176492	8	4.39823
44	4	BN	-1.00399	-0.0123617	-0.638184	0.0840735	-0.915756	0.04686	-0.911815	-0.109337	-0.676554	-0.0828887	-0.868007	-0.118305	8	2.98451
44	5	BN	-0.781396	-0.0426931	-0.501776	0.0855774	-0.792251	0.195792	-0.984379	-0.0360541	-0.589294	-0.139696	-0.639131	0.271967	8	4.24115
44	6	BN	-0.648553	0.00680535	-0.776603	-0.0730941	-0.624671	-0.362217	-0.600854	0.0483839	-0.773828	0.0998085	-0.641011	-0.0633794	8	2.82743
44	7	BN	-0.400463	-0.14407	-0.619846	-0.214556	-0.865448	0.4052	0.0497464	0.445708	-0.189146	0.504019	0.0220459	0.99322	8	0.785398
44	8	BN	-0.588475	0.0637107	-0.717637	0.185831	-0.522029	-0.132518	-0.527219	0.0531996	-0.653006	0.01141	-0.62299	-0.211691	8	4.08407
44	9	BN	-0.493907	0.249801	-0.568204	-0.130901	-0.933111	-0.138083	-0.772375	0.27401	-0.670624	0.0529717	-0.906726	-0.0498781	8	2.19911
44	10	BN	-0.684747	-0.0234371	-0.585976	-0.0500209	-0.571283	0.0938109	-0.685498	-0.0415389	-0.605766	-0.0200865	-0.682321	0.0885974	8	1.5708
44	11	BN	-0.677399	-0.391829	-0.680867	-0.0424844	-0.593292	0.0184257	-0.674037	-0.208248	-0.72199	-0.00234913	-0.61453	0.0121722	8	0.942478
44	12	BN	-0.683041	-0.0621408	-0.762801	0.0366512	-0.585534	0.144792	-0.611355	-0.101365	-0.789855	-0.0140161	-0.622103	0.00968938	8	3.92699
44	13	BN	-0.621468	-0.0256907	-0.221319	0.0149699	-0.440514	0.188622	-0.993604	-0.0757098	-0.696242	-0.0567776	-0.821255	0.248906	8	3.29867
44	14	BN	-0.781392	0.458217	-0.776383	-0.0315109	-0.645591	0.0630451	-0.795622	0.239594	-0.754593	-0.100242	-0.620396	-0.0219444	8	3.61283
44	15	BN	-0.655069	0.0238494	-0.459746	0.0335469	-0.544669	0.289395	-1.10818	0.0878912	-0.735505	-0.023768	-0.647346	0.200138	8	2.04204
44	16	BN	-0.707342	-0.269773	-0.995329	-0.139522	-0.707836	0.0333914	-0.717474	-0.142145	-0.968679	-0.0550928	-0.67897	0.0499037	8	5.02655
44	17	BN	-0.189021	-0.186248	-0.574219	-0.208206	-0.711158	-0.0477817	-0.441643	0.196748	-0.66324	-0.0373688	-0.826	0.0969495	8	3.45575
44	18	BN	-0.629606	0.0711215	-0.488381	0.0788267	-0.675951	-0.0415301	-0.88927	-0.0524374	-0.671387	-0.025558	-0.748183	-0.110227	8	2.35619
44	19	BN	-0.462356	0.0197222	-0.657757	0.0069841	-0.752888	0.0415693	-0.657815	-0.0267259	-0.867465	0.0071388	-1.10422	0.0430588	8	1.88496
44	20	BN	-0.658947	-0.010663	-0.595775	0.0746349	-0.65	-0.22655	-0.627656	-0.0206433	-0.739221	0.0310481	-0.779762	-0.138129	8	4.71239
44	21	BN	-0.376606	-0.184407	-0.549651	-0.0250199	-0.555794	-0.211591	-0.628455	-0.0145934	-0.690736	0.126449	-0.990424	0.0205396	8	1.25664
44	22	BN	-0.560409	-0.0436965	-0.653426	-0.000604017	-0.533873	-0.218403	-0.647336	0.0518113	-0.782344	0.0658982	-0.642445	-0.0273375	8	2.67035
44	23	BN	-0.65	0.0174039	-0.590685	0.111554	-0.807841	0.0393542	-0.587284	-0.0237474	-0.664243	0.0715701	-0.960577	0.10974	8	3.76991
44	24	BN	-0.781071	0.294391	-0.542724	-0.127847	-0.824501	-0.0183408	-0.585496	0.422952	-0.624297	0.00302227	-0.558058	0.143107	8	1.72788
44	25	BN	-0.542882	-0.00374066	-0.668481	-0.0415095	-0.41268	0.185415	-0.544326	-0.0988561	-0.66217	-0.0406551	-0.340168	-0.0324913	8	1.09956
44	26	BN	-0.695896	-0.126097	-0.674232	0.0250925	-0.886623	0.00826306	-0.590105	0.125697	-0.670797	0.0424149	-0.785332	0.30339	8	4.55531
44	27	BN	-0.570448	0.0536586	-0.884838	0.37582	-0.677725	0.00291397	-0.725491	0.127079	-0.985076	0.0907402	-0.741629	-0.0520568	8	5.34071
44	28	BN	-0.66732	0.0116822	-0.74875	-0.102259	-0.596282	-0.252721	-0.618277	0.0310008	-0.80412	0.0144702	-0.750413	-0.239631	8	4.86947
44	29	BN	-0.959111	-0.278325	-0.65	0	-0.444456	0.0512478	-1.13979	0.21321	-0.817176	0.0975941	-0.614951	-0.00543863	8	1.41372
44	30	BN	-0.453058	-0.0639904	-0.700391	0.0245773	-0.561683	-0.121558	-0.664293	0.00111704	-0.740057	0.0634423	-0.863335	-0.206654	8	5.18363
44	31	BN	-0.65	-0.0313773	-0.521902	-0.0517548	-0.72656	0.105376	-0.612953	-0.0384175	-0.496964	-0.018972	-0.382301	0.147643	8	3.14159
44	32	BN	-0.699802	0.0389092	-0.525975	0.111673	-0.557862	0.433475	-0.664186	-0.027676	-0.443933	-0.156658	-0.552073	-0.126187	8	0.942478
44	33	BN	-0.655668	0.0810495	-0.776495	0.441139	-0.880346	-0.0242103	-0.341104	-0.059756	-0.289928	0.263512	-0.678364	-0.0376242	8	2.19911
44	34	BN	-0.715819	-0.0592638	-0.604595	0.018345	-0.813948	-0.110584	-0.6542	-0.045696	-0.678883	0.0835402	-0.71258	0.209739	8	5.18363
44	35	BN	-0.246292	0.0140978	-0.522647	0.175286	-0.689861	0.0129516	-0.654289	0.0323314	-0.694104	0.19175	-0.884869	0.193358	8	2.51327
44	36	BN	-0.515869	0.301263	-0.579615	0.0474753	-0.911365	0.105598	-0.392312	-0.280306	-0.637889	-0.0863527	-0.68886	-0.385763	8	2.82743
44	37	BN	-0.828893	-0.286288	-0.760902	-0.152644	-0.397522	-0.300892	-0.934452	-0.314231	-0.865829	-0.051675	-0.665853	0.0476057	8	1.09956
44	38	BN	-0.718631	0.129076	-0.591653	-0.0393553	-0.698554	-0.0280326	-0.795221	0.0750037	-0.681757	0.0726967	-0.805692	-0.0276333	8	1.41372
44	39	BN	-0.840254	0.0335469	-0.816291	-0.312748	-0.649032	-0.00688968	-0.908706	0.187566	-0.801546	0.0109078	-0.677434	0.026559	8	1.5708
44	40	BN	-0.78076	-0.359261	-0.614952	-0.048239	-0.764705	-0.00400559	-1.00924	-0.210352	-0.67043	0.0406435	-0.786545	-0.137882	8	4.39823
44	41	BN	-0.62618	0.169489	-0.618647	-0.0589657	-0.439276	-0.0684684	-0.70402	0.265205	-0.66448	0.0111849	-0.543563	0.136882	8	5.02655
44	42	BN	-0.783107	-0.15863	-0.637079	0.0206773	-0.571452	-0.0613687	-0.688534	0.164222	-0.597446	0.244257	-0.611674	0.00397257	8	2.98451
44	43	BN	-0.665541	0.0426976	-0.877305	0.363764	-0.480818	-0.379989	-0.654414	0.0473376	-0.657514	0.405295	-0.636379	-0.422958	8	3.29867
44	44	BN	-0.901421	0.0264254	-0.733101	0.0479786	-0.631908	-0.0104456	-1.06802	-0.0322394	-0.86995	-0.0643888	-0.715066	-0.00252847	8	2.04204
44	45	BN	-0.772494	0.275127	-0.636286	0.0107149	-0.535291	-0.103284	-0.927595	-0.102376	-0.756998	-0.0398675	-1.01668	-0.370464	8	5.34071
44	46	BN	-0.692861	0.304971	-0.725305	-0.0187756	-0.605161	0.156371	-0.682982	0.00777887	-0.801377	-0.112669	-0.641147	-0.297205	8	4.71239
44	47	BN	-0.6701	-0.287439	-0.510003	0.0246852	-0.632745	0.246754	-0.819168	-0.148043	-0.685512	0.017981	-0.899219	0.0304268	8	3.61283
44	48	BN	-0.646163	-0.0133803	-0.407455	0.118297	-0.529399	-0.0212652	-0.609617	0.0204414	-0.38947	-0.0802958	-0.545777	-0.106061	8	1.72788
44	49	BN	-0.686479	-0.0377751	-0.426211	0.420886	-0.741997	0.0620525	-0.68793	-0.0736132	-0.486356	-0.0397776	-0.621608	0.00997625	8	0.785398
44	50	BN	-0.657983	-0.0375551	-0.688384	-0.273116	-0.586993	0.173112	-0.801106	0.0653586	-0.694934	-0.167972	-0.679783	0.285435	8	3.45575
44	51	BN	-0.647584	0.00250215	-0.177151	0.153638	-0.726238	0.0908573	-0.650375	-0.0377818	-0.77453	-0.254144	-0.6513	0.0625725	8	1.25664
44	52	BN	-0.416603	0.278152	-0.721367	-0.160293	-0.990466	-0.0600333	-0.649196	0.303475	-0.709764	-0.209462	-0.810096	0.155434	8	1.88496
44	53	BN	-0.543403	-0.0112038	-0.65	0	-0.833423	0.18994	-0.608824	-0.227286	-0.662018	-0.00538312	-0.778367	-0.0461798	8	4.86947
44	54	BN	-0.65	0.242013	-0.649272	-0.0104121	-0.468097	-0.0887199	-0.943916	0.0178276	-0.64544	0.0151154	-0.593027	-0.232212	8	2.35619
44	55	BN	-0.583	-0.315209	-0.853596	-0.159067	-0.615308	0.00364623	-0.499657	-0.230688	-0.670907	-0.0248023	-0.336568	0.0935194	8	4.55531
44	56	BN	-0.770609	0.0588251	-0.545625	-0.108084	-0.557802	-0.00321961	-0.721683	-0.0162257	-0.87173	-0.176525	-0.62237	0.0138316	8	3.76991
44	57	BN	-0.344367	-0.076203	-0.610793	-0.0627451	-0.846411	-0.0793551	-0.411549	-0.0243208	-0.673718	-0.0448852	-0.886289	0.0647264	8	4.08407
44	58	BN	-0.869821	0.0548074	-0.475524	0.0435017	-0.394903	0.14728	-0.877513	-0.172203	-0.850726	-0.344554	-0.70807	-0.0349036	8	3.92699
44	59	BN	-1.00422	-0.115093	-0.742954	-0.0453369	-0.640465	-0.0261961	-1.09434	0.146926	-0.827492	0.0392712	-0.658217	-0.00869389	8	4.24115
44	60	BN	-0.693687	-0.152355	-0.886623	0.00826306	-0.676268	0.123582	-0.807158	-0.13673	-0.837976	0.0907964	-0.622249	0.0148061	8	2.67035
45	1	BN	-0.768415	0.141122	-0.604953	0.21193	-0.27546	0.151324	-0.743333	0.228523	-0.616992	0.215709	-0.466622	0.102178	8	2.67035
45	2	BN	-0.563519	-0.40686	-0.647415	-0.0023275	-0.723644	-0.346468	-0.588759	-0.174281	-0.643501	-0.000595268	-0.784131	-0.19099	8	4.86947
45	3	BN	-0.643081	0.000727245	-0.746302	0.216298	-0.601636	0.168665	-0.651681	-0.024935	-0.85525	0.112038	-0.761755	-0.0844846	8	5.02655
45	4	BN	-0.67786	0.000972904	-0.318868	-0.342897	-0.402794	-0.00863263	-0.765428	-0.128712	-0.579095	-0.232914	-0.649123	0.0062831	8	2.04204
45	5	BN	-0.376606	0.184407	-0.452632	-0.315855	-0.639031	0.00856973	-0.471372	0.0666514	-0.539686	-0.207056	-0.637768	-0.0200991	8	5.18363
45	6	BN	-0.985736	0.0352873	-0.411664	0.0420251	-0.642259	0.110698	-0.0818013	0.890285	-0.236405	0.56774	-0.176689	0.736452	8	1.5708
45	7	BN	-0.717212	0.0388051	-0.948786	0.120717	-0.893189	-0.389184	-0.385477	-0.17606	-0.655594	-0.0698788	-0.587868	-0.237808	8	3.76991
45	8	BN	-0.67967	0.0558014	-0.778274	0.0226181	-0.534416	0.137748	-0.700192	0.066478	-0.830051	-0.00209675	-0.582687	0.097807	8	4.24115
45	9	BN	-0.692861	-0.304971	-0.323647	0.159173	-0.219427	0.248591	-0.546669	0.203267	-0.58152	0.413107	-0.283806	0.309204	8	2.98451
45	10	BN	-0.652433	-0.0347977	-0.949573	-0.0973373	-0.455248	-0.0343401	-0.435527	0.0801079	-0.502522	0.203869	-0.439318	-0.0490751	8	3.14159
45	11	BN	-0.70325	-0.185705	-0.622212	-0.0763476	-0.613521	0.0377751	-0.705493	0.0192116	-0.650517	-0.0723062	-0.637216	0.0658833	8	1.72788
45	12	BN	-0.640706	0.0661329	-0.534802	-0.0900024	-0.669918	-0.0447376	-0.648809	0.0326502	-0.633588	-0.0712303	-0.728034	-0.0576361	8	3.92699
45	13	BN	-0.614402	-0.0143827	-0.659361	0.133863	-0.501404	-0.204525	-0.555092	0.0176432	-0.460461	0.179253	-0.3859	-0.111649	8	1.09956
45	14	BN	-0.699433	0.0333428	-0.579615	-0.0474753	-0.990163	-0.196393	-0.631578	0.055767	-0.637077	-0.0889806	-0.872678	0.0435925	8	3.61283
45	15	BN	-0.65	0.301164	-0.767413	0.187901	-0.666463	0.0128619	-0.653828	-0.0806205	-0.82859	-0.0656659	-0.662353	-0.233793	8	4.39823
45	16	BN	-0.737739	0.028508	-0.610793	0.0627451	-0.724409	-0.139942	-0.735165	0.0311233	-0.621196	0.0803345	-0.6693	-0.0580108	8	1.41372
45	17	BN	-0.509384	0.315829	-0.676013	-0.017546	-0.61847	-0.224345	-0.842206	0.208069	-0.768531	0.0208565	-0.840337	-0.221038	8	1.25664
45	18	BN	-0.512066	-0.0343908	-0.628085	-0.0106884	-0.763031	-0.0199305	-0.494243	-0.0267277	-0.625926	-0.0244334	-0.810523	-0.0147751	8	2.82743
45	19	BN	-0.546642	0.00360935	-0.440514	0.188622	-0.664335	0.0393847	-0.484536	0.0584322	-0.426155	0.275838	-0.612683	0.0027648	8	1.88496
45	20	BN	-0.666887	-0.00421038	-0.739182	0.419569	-0.537822	-0.251956	-0.815491	-0.0615925	-0.788885	0.277025	-0.652509	-0.321545	8	5.34071
45	21	BN	-0.578019	0.0990734	-0.528704	-0.228125	-0.573762	-0.0908573	-0.574385	0.108612	-0.44326	0.042464	-0.710025	0.16438	8	4.08407
45	22	BN	-0.722452	-0.199061	-0.690995	0.291694	-0.484022	-0.017445	-0.616411	-0.182701	-0.670999	0.220629	-0.483169	0.0825561	8	4.71239
45	23	BN	-0.65	0	-0.541263	0.204504	-0.800828	-0.0609384	-0.637373	0.0188148	-0.56605	0.145967	-0.42845	-0.196105	8	2.51327
45	24	BN	-0.754375	0.108084	-0.65	-0.0560651	-0.752671	-0.0924455	-0.674327	0.0747711	-0.581394	-0.0299917	-0.663134	-0.0894946	8	3.45575
45	25	BN	-0.540584	-0.0631716	-0.760902	0.152644	-0.570578	-0.276979	-0.352206	-0.022921	-0.502794	0.195116	-0.625794	-0.146321	8	2.19911
45	26	BN	-0.676449	0.09224	-0.45752	0.0625405	-0.783107	-0.15863	-0.565893	0.148583	-0.435091	-0.159865	-0.863007	0.123134	8	0.942478
45	27	BN	-0.613341	0.10072	-0.713256	-0.030852	-0.91558	-0.275017	-0.612052	0.0932119	-0.536195	0.02627	-0.762712	-0.151163	8	4.55531
45	28	BN	-0.910482	-0.358523	-0.683767	0.0304039	-0.799771	0.037342	-0.86167	-0.319229	-0.770483	0.0397348	-0.954585	0.0656209	8	0.785398
45	29	BN	-0.555199	-0.0308026	-0.918377	-0.0282076	-0.658225	-0.00642601	-0.513002	-0.00555485	-0.783055	-0.0398602	-0.633167	-0.00212938	8	3.29867
45	30	BN	-0.738514	-0.00309099	-0.483929	0.0414061	-0.887325	0.115751	-0.760083	0.000587988	-0.475463	0.12209	-0.898554	0.0517931	8	2.35619
45	31	BN	-0.793967	0.0253853	-0.633063	0.0175391	-0.439946	0.0848672	-0.819671	0.0769382	-0.634567	-0.0228162	-0.470382	-0.0142997	8	3.45575
45	32	BN	-0.698553	0.0913155	-0.404703	-0.0611594	-0.65	0	-0.779883	0.130558	-0.291761	-0.087718	-0.643388	-0.0108107	8	3.76991
45	33	BN	-0.682819	0.0901702	-0.774179	-0.147991	-0.69418	-0.0345171	-0.637616	0.12537	-0.757128	-0.173686	-0.66224	-0.00329184	8	2.51327
45	34	BN	-0.818116	-0.174089	-0.82562	0.118457	-0.870355	0.0231602	-0.884663	-0.152465	-0.770196	0.129337	-0.988241	-0.0342743	8	3.29867
45	35	BN	-0.564706	0.0767994	-0.636292	0.0024171	-0.669784	-0.140773	-0.578244	0.136761	-0.648221	0.00472883	-0.69159	-0.186675	8	4.24115
45	36	BN	-0.657477	-0.106923	-0.6299	0.287439	-0.848428	0.273112	-0.712455	-0.123989	-0.429419	0.214225	-0.6922	0.179339	8	1.25664
45	37	BN	-0.648553	0.00680535	-0.715262	-0.227595	-0.415162	0.37582	-0.654352	0.0137592	-0.526955	-0.190605	-0.513181	0.298451	8	5.34071
45	38	BN	-0.286394	-0.118143	-0.72493	0.168295	-0.852472	0.241296	-0.438372	-0.198599	-0.638893	0.131358	-0.887429	0.225282	8	2.19911
45	39	BN	-0.65	-0.258367	-0.509411	-0.145584	-0.544257	0.0826157	-0.837197	0.0929581	-0.475244	-0.202371	-0.550754	0.122999	8	3.14159
45	40	BN	-0.592508	0.108127	-0.315107	0.225888	-0.646874	0.00152483	-0.641116	0.308159	-0.533162	0.193871	-0.653176	0.0177082	8	1.41372
45	41	BN	-0.446069	-0.0359586	-0.600436	-0.172851	-0.752671	0.0924455	-0.513901	0.133825	-0.491333	-0.116447	-0.971299	0.0941701	8	2.04204
45	42	BN	-0.772494	-0.275127	-0.655531	0.00885156	-0.76036	-0.0115993	-0.86758	-0.217435	-0.653581	-0.0130197	-0.778957	0.0161941	8	3.61283
45	43	BN	-0.791894	-0.0957086	-0.633108	-0.0794719	-0.604761	0.0539133	-0.737932	-0.0403089	-0.628154	-0.141869	-0.670011	0.175111	8	4.86947
45	44	BN	-0.597774	0.00548917	-0.705285	-0.0223366	-0.820734	0.133392	-0.580355	0.00075711	-0.744942	-0.253866	-0.712282	0.00881543	8	2.67035
45	45	BN	-0.706803	-0.0277046	-0.804711	0.0502687	-0.734887	0.296038	-0.687995	-0.0055852	-0.84967	0.081247	-0.635881	0.275142	8	0.785398
45	46	BN	-0.707676	-0.0519314	-0.54024	0.246525	-0.65	0.118606	-0.563191	-0.176106	-0.750013	0.170945	-0.599285	0.0634513	8	4.39823
45	47	BN	-0.725493	-0.355167	-0.736325	-0.0498397	-0.553204	-0.0871559	-0.71215	-0.152511	-0.673074	0.131644	-0.509998	0.113323	8	1.09956
45	48	BN	-0.55044	-0.0777847	-0.369813	-0.385645	-0.639417	0.0369068	-0.612375	-0.0181531	-0.391146	-0.249239	-0.603602	0.208024	8	1.72788
45	49	BN	-0.63268	-0.0116822	-0.59861	-0.141193	-0.382392	0.0667221	-0.583638	0.00518856	-0.468	-0.134496	-0.233762	0.166759	8	5.18363
45	50	BN	-0.717	0.315209	-0.613703	-0.0209562	-0.461437	0.00658476	-0.762695	0.371762	-0.637183	0.0532915	-0.455493	0.0621257	8	4.55531
45	51	BN	-0.662839	0.091356	-0.589988	0.164881	-0.60459	-0.00158576	-0.683028	0.0511226	-0.529896	0.134726	-0.578267	-0.0327983	8	1.88496
45	52	BN	-0.652189	0.0313008	-0.51274	0.0792473	-0.628518	-0.152853	-0.608379	-0.00817615	-0.477058	0.132183	-0.684719	-0.268276	8	2.35619
45	53	BN	-0.708976	0.0610718	-0.824855	-0.328854	-0.607073	-0.0511586	-0.68394	0.127275	-0.898277	-0.145259	-0.594004	-0.0811613	8	5.02655
45	54	BN	-0.890009	0.0598411	-1.09529	-0.111022	-0.666749	-0.0460181	-0.697613	0.0814135	-0.912811	0.0373864	-0.597249	-0.0159037	8	4.71239
45	55	BN	-1.00399	-0.0123617	-0.369857	0.0910241	-0.396638	-0.123573	-0.951855	0.0441419	-0.450128	0.154606	-0.447526	-0.144595	8	3.92699
45	56	BN	-0.5814	-0.0277163	-0.734233	-0.0273691	-0.475533	-0.391858	-0.630056	0.183475	-0.814488	0.178308	-0.557765	-0.412234	8	4.08407
45	57	BN	-0.466797	-0.293185	-0.843836	-0.266792	-0.684861	0.00121739	-0.560606	-0.409699	-0.806589	-0.214014	-0.652137	-0.0108834	8	1.5708
45	58	BN	-0.631581	-0.263405	-1.02385	0.18234	-0.666137	0.00651961	-0.245738	0.0952013	-0.750976	0.193416	-0.668607	-0.0444871	8	2.98451
45	59	BN	-0.844752	-0.0343401	-0.990163	0.196393	-0.772737	-0.19642	-0.810783	-0.000389938	-0.964403	0.152396	-0.802349	-0.221521	8	2.82743
45	60	BN	-0.622275	-0.00291397	-0.416587	-0.438986	-0.551903	0.135019	-0.673653	-0.00666824	-0.846683	-0.22612	-0.576778	0.132882	8	0.942478
46	1	BN	-0.584746	0.0263644	-0.585468	0.177299	-0.910816	0.150582	-0.714331	0.0147967	-0.73182	0.018189	-0.732983	0.0047231	8	1.72788
46	2	BN	-0.65238	0.00653781	-0.659361	0.133863	-0.706799	-0.090897	-0.644298	0.0193471	-0.689052	0.00952744	-0.614778	-0.0518222	8	3.76991
46	3	BN	-0.947968	0.308555	-0.764705	0.00400559	-0.537979	-0.0875203	-0.622272	0.081301	-0.680299	0.0050003	-0.610724	-0.0758977	8	2.51327
46	4	BN	-1.09197	0.178569	-0.678785	-0.0396187	-0.704225	0.0746349	-0.599445	0.0819027	-0.703723	-0.03888	-0.659621	0.048648	8	1.41372
46	5	BN	-0.657308	0.0520025	-0.549391	-0.225972	-0.850542	-0.180569	-0.633016	0.130997	-0.511772	-0.0223962	-0.635765	-0.0113212	8	0.942478
46	6	BN	-0.642786	-0.103169	-0.861707	-0.00739297	-0.65	0	-0.683072	-0.0564609	-0.748232	0.0401299	-0.647115	0.0750517	8	4.24115
46	7	BN	-0.365882	0.255821	-0.679207	-0.0348074	-0.940085	-0.0511498	-0.592448	0.295462	-0.704265	-0.0937061	-0.737465	0.0353208	8	1.25664
46	8	BN	-0.653126	-0.00152483	-0.806959	-0.431241	-0.831903	0.0887199	-0.646583	-0.0258854	-0.776322	-0.181168	-0.546032	-0.143457	8	3.61283
46	9	BN	-0.309534	0.0600333	-0.623679	0.0495026	-0.617308	-0.114011	-0.578812	-0.0319667	-0.722604	0.0755457	-0.683518	-0.00366075	8	3.14159
46	10	BN	-0.827281	0.211275	-0.636524	0.192718	-0.688143	0.0717372	-0.74051	0.0377852	-0.594223	-0.0232243	-0.67161	-0.167712	8	3.29867
46	11	BN	-0.936128	-0.223548	-0.647093	0.0206879	-0.296966	-0.172186	-0.721986	-0.030189	-0.604407	0.119491	-0.551097	-0.0788907	8	3.45575
46	12	BN	-0.621798	0.0137549	-0.516893	-0.15863	-0.65	0.37245	-0.619432	-0.0474044	-0.594741	-0.184445	-0.646615	0.132748	8	2.98451
46	13	BN	-0.639417	0.0369068	-0.783967	0.214392	-0.787308	-0.308399	-0.439549	-0.0212671	-0.695031	0.10977	-0.592389	-0.126538	8	5.18363
46	14	BN	-0.684825	-0.121449	-0.504376	0.173547	-0.644469	-0.00885156	-0.725299	-0.054387	-0.671703	0.105748	-0.676312	0.0162791	8	2.67035
46	15	BN	-0.797971	0.0260913	-0.462363	-0.108333	-0.623456	-0.0729298	-0.662102	0.0596489	-0.520209	-0.160404	-0.5994	-0.0528692	8	4.08407
46	16	BN	-0.458116	0.110784	-0.795465	0.0981173	-0.787042	0.477922	-0.356785	0.165396	-0.571957	-0.0501792	-0.599541	0.0205948	8	4.71239
46	17	BN	-0.663843	-0.00145499	-0.503901	0.00510189	-0.665444	-0.109888	-0.694281	0.0225689	-0.604717	0.0506968	-0.627207	-0.0412537	8	2.04204
46	18	BN	-0.60501	0.0719991	-0.673189	-0.00753451	-0.508106	-0.0957086	-0.673873	0.0261402	-0.699691	-0.0406994	-0.578188	-0.0367781	8	2.35619
46	19	BN	-0.656178	-0.0883525	-0.616153	0.00843888	-0.799771	-0.037342	-0.641467	-0.100496	-0.670436	0.0723969	-0.740063	-0.0635588	8	4.39823
46	20	BN	-0.557579	-0.0373405	-0.484308	-0.228055	-0.556839	0.128225	-0.647837	0.0780669	-0.698895	-0.100568	-0.652567	0.216354	8	1.09956
46	21	BN	-0.472915	-0.0312249	-0.663714	0.0107149	-0.718564	0.322567	-0.606962	-0.0688137	-0.764966	-0.0139485	-0.609795	0.0937285	8	2.82743
46	22	BN	-0.610139	-0.0129516	-0.711339	-0.0413734	-0.614042	-0.255853	-0.652521	0.0888533	-0.691563	-0.0919223	-0.596096	-0.149188	8	1.88496
46	23	BN	-0.820807	-0.0690106	-0.630049	0.0938603	-0.515138	0.0909656	-0.631305	-0.0965917	-0.623992	0.0406408	-0.511933	0.138589	8	5.02655
46	24	BN	-1.03418	0.124829	-0.65	-0.242013	-0.597022	0.118991	-0.639082	0.0702803	-0.652984	-0.0662038	-0.59428	0.220867	8	5.34071
46	25	BN	-0.879734	0.0572792	-0.586486	0.020637	-0.541263	-0.204504	-0.696579	-0.106392	-0.628733	0.0942782	-0.730434	-0.221748	8	2.19911
46	26	BN	-0.704732	-0.0315995	-0.752671	0.0924455	-0.488065	-0.0403749	0.039122	0.615134	-0.0798251	0.652011	0.131433	0.583164	8	1.5708
46	27	BN	-0.512627	0.142254	-0.629283	-0.0186536	-0.342156	-0.318782	-0.0960811	0.638429	-0.0152129	0.532249	0.0783656	0.528908	8	4.55531
46	28	BN	-1.00227	0.0370249	-0.401784	0.193927	-0.329515	-0.0336844	-0.565165	0.0783728	-0.479641	0.185331	-0.579039	-0.104864	8	4.86947
46	29	BN	-0.736481	-0.40686	-0.59041	-0.00208094	-0.363438	0.0301189	-0.543485	-0.299078	-0.692971	0.0718788	-0.598937	-0.128804	8	0.785398
46	30	BN	-0.773963	-0.23314	-0.58597	-0.301238	-0.735069	-0.0880914	-0.01289	-0.644178	0.0971441	-0.696715	-0.0609282	-0.55587	8	3.92699
46	31	BN	-0.64881	0.00326862	-0.623732	0.123582	-0.274369	0.293475	-0.653153	-0.100142	-0.648738	0.0375947	-0.649572	-0.190447	8	3.76991
46	32	BN	-0.86881	-0.226585	-0.708303	-0.0455514	-0.554101	0.00334886	-0.650926	-0.061065	-0.713587	0.080472	-0.596399	-0.107937	8	0.785398
46	33	BN	-0.665616	-0.0350748	-0.667043	0.12127	-0.510832	-0.191549	-0.65322	0.0409531	-0.71582	0.0904592	-0.746462	-0.081707	8	2.04204
46	34	BN	-0.506884	-0.0578226	-0.658182	-0.0112611	-0.701428	-0.241952	-0.659661	-0.0679984	-0.70471	0.074764	-0.877191	-0.00393141	8	0.942478
46	35	BN	-0.62779	-0.0355437	-0.360363	0.141265	-0.959111	-0.278325	-0.712074	0.192733	-0.633308	0.339808	-0.752995	0.00520513	8	3.29867
46	36	BN	-0.976353	-0.159173	-0.812305	0.305251	-0.679037	-0.0797797	-0.436205	-0.38911	-0.366359	-0.238905	-0.588551	-0.111149	8	4.24115
46	37	BN	-0.712616	0.294583	-0.627578	0.0267217	-0.629089	0.148792	-0.675771	0.155384	-0.667344	-0.144026	-0.683156	-0.00398418	8	2.67035
46	38	BN	-0.580317	0.243013	-0.633843	-0.231051	-0.4866	0.0943389	-0.422331	0.263473	-0.556291	-0.0276439	-0.60011	0.0732287	8	1.25664
46	39	BN	-0.627196	-0.0512181	-0.659916	0.14181	-0.400463	-0.14407	-0.620725	-0.0699787	-0.477138	0.119879	-0.554047	0.0337984	8	1.5708
46	40	BN	-0.65	0.0922538	-0.688384	-0.273116	-0.632081	-0.0213553	-0.657946	0.112037	-0.658345	-0.0641824	-0.655544	0.273914	8	3.61283
46	41	BN	-0.609005	-0.291694	-0.558003	-0.0620525	-0.564073	0.118269	-0.549987	0.092099	-0.555247	-0.0374853	-0.5278	0.214846	8	1.41372
46	42	BN	-0.589894	0.0195296	-0.853596	0.159067	-0.800002	0.0731608	-0.407158	0.108172	-0.522523	0.0952016	-0.614202	0.0361153	8	4.55531
46	43	BN	-0.583292	-0.232638	-0.651918	-0.00668787	-1.00561	-0.239862	-0.470129	0.0357492	-0.578057	0.0344234	-0.749339	0.0511561	8	4.08407
46	44	BN	-0.65	0	-0.559303	0.170575	-0.765083	-0.0286933	-0.703083	0.0815871	-0.652573	0.125785	-0.697422	-0.0520351	8	5.34071
46	45	BN	-0.638553	-0.0215282	-0.812574	0.00567721	-0.532216	-0.106054	-0.701934	-0.00881557	-0.702165	0.0577361	-0.677789	-0.129364	8	1.09956
46	46	BN	-0.972551	-0.186225	-0.553204	0.0871559	-0.504832	-0.113418	-0.638528	-0.0186295	-0.562737	0.0950828	-0.399888	0.308435	8	2.82743
46	47	BN	-0.858618	0.0367849	-0.730352	-0.151121	-0.613521	-0.0377751	0.956671	-0.757325	0.937762	-0.784989	0.944976	-0.739973	8	2.19911
46	48	BN	-0.554847	0.0641813	-1.14446	0.0519697	-0.631223	-0.00915812	-0.644732	0.0888378	-0.745845	0.0362832	-0.658131	-0.026119	8	3.92699
46	49	BN	-1.08646	0.141813	-0.687295	0.0596846	-0.450689	0.0351438	-0.673388	0.224143	-0.659597	0.0946076	-0.680409	-0.0945604	8	4.86947
46	50	BN	-0.688327	-0.0456767	-0.79938	-0.239058	-0.868202	-0.0384749	-0.631428	0.122784	-0.700896	0.0404992	-0.639839	0.220765	8	1.72788
46	51	BN	-0.884506	0.242838	-0.686393	0.0327683	-0.712446	0.217774	-0.740639	0.0109215	-0.649431	-0.172229	-0.712274	-0.0943914	8	3.14159
46	52	BN	-0.850926	0.0500965	-0.732119	-0.0331783	-0.571166	0.0196555	-0.650464	0.0961479	-0.693236	0.00986721	-0.519123	0.299531	8	1.88496
46	53	BN	-0.784108	-0.00468317	-0.676013	0.017546	-0.248259	0.0422247	-0.61116	-0.124308	-0.664166	0.142097	-0.573181	-0.246475	8	4.39823
46	54	BN	-0.452364	-0.00690161	-0.595101	-0.258278	-0.632691	-0.0018192	-0.460441	0.0384866	-0.33716	-0.106151	-0.531165	-0.0942873	8	5.18363
46	55	BN	-0.656135	0.00844417	-0.65	-0.179817	-0.850888	0.0811641	-0.682642	-0.0131035	-0.598492	-0.0905301	-0.610307	0.112101	8	4.71239
46	56	BN	-0.642523	0.106923	-0.55411	0.0387423	-0.775262	0.281343	-0.702762	0.0985704	-0.620486	0.0890992	-0.871738	0.111984	8	3.45575
46	57	BN	-0.578633	0.160293	-0.695189	-0.00474955	-0.573569	-0.0134769	-0.536081	0.22149	-0.679047	-0.0641516	-0.597048	0.0980744	8	2.35619
46	58	BN	-0.38442	0.275017	-0.668824	-0.269198	-0.902478	0.300892	-0.784608	0.318897	-0.401727	-0.233877	-0.928204	0.0422199	8	5.02655
46	59	BN	-0.528854	-0.332847	-0.762789	0.309886	-0.736325	0.0498397	-0.609418	-0.113171	-0.600169	0.157676	-0.612343	0.0205269	8	2.51327
46	60	BN	-0.415162	0.37582	-0.586486	-0.020637	-0.781396	-0.0426931	-0.690463	0.0899199	-0.748396	-0.274375	-0.729307	-0.118049	8	2.98451
47	1	BN	-0.624974	-0.178067	-0.537822	0.251956	-0.684353	0.00605731	0.10651	-0.705961	0.0256558	-0.45755	0.0943261	-0.58654	8	4.71239
47	2	BN	-0.692129	0.0170213	-0.518929	-0.294391	-0.542752	0.171633	-0.66023	0.0669588	-0.57794	-0.135619	-0.706291	0.242997	8	4.24115
47	3	BN	-0.628032	0.017163	-0.926784	-0.249218	-0.613012	-0.128992	-0.714378	0.141027	-0.791001	-0.0144084	-0.680035	-0.132111	8	4.86947
47	4	BN	-0.758283	-0.149038	-0.666937	-0.0175391	-0.452042	0.235917	-0.428939	-0.0409343	-0.602389	0.0193641	-0.489811	0.190451	8	2.98451
47	5	BN	-0.631977	0.257738	-0.654344	-0.0204347	-0.576788	-0.117164	-0.602669	0.215065	-0.669292	0.0423004	-0.764035	-0.12315	8	5.34071
47	6	BN	-0.74956	0.0777847	-0.63846	0.00778371	-0.934857	0.339479	-0.595497	-0.086084	-0.485487	-0.235974	-0.652895	0.00419517	8	5.18363
47	7	BN	-0.58808	0.0250173	-0.621822	-0.40297	-0.398876	0.0815953	-0.61547	0.0200499	-0.579444	-0.121634	-0.697737	-0.0454842	8	4.08407
47	8	BN	-1.02096	-0.0924911	-0.938943	0.299209	-0.66023	0.01408	-0.818622	-0.0444374	-0.647313	0.0510973	-0.571486	-0.0851483	8	4.39823
47	9	BN	-0.708303	-0.0455514	-0.918377	0.0282076	-0.479783	-0.0178906	-0.64095	-0.0351486	-0.562935	-0.174007	-0.545929	0.0978058	8	1.5708
47	10	BN	-0.861974	-0.252621	-0.829121	-0.0723697	-0.696002	0.160427	-0.706249	-0.284827	-0.63225	-0.00529813	-0.673194	0.175727	8	1.88496
47	11	BN	-0.431063	0.126403	-1.03553	-0.188036	-0.699433	-0.0333428	-0.42782	0.109545	-0.695007	-0.020806	-0.588472	0.0350398	8	3.76991
47	12	BN	-0.570271	0.0825622	-0.431798	0.0384749	-0.609434	-0.111453	-0.611541	0.0724656	-0.437178	0.150048	-0.53928	-0.00982733	8	5.02655
47	13	BN	-0.734601	0.23244	-0.343246	-0.177104	-0.65	-0.0104376	-0.505564	0.118043	-0.556545	-0.0654452	-0.571575	0.014803	8	1.09956
47	14	BN	-0.571283	-0.0938109	-0.601636	0.168665	-0.658796	0.062584	-0.568559	-0.141099	-0.78187	0.211319	-0.686418	0.0447088	8	3.29867
47	15	BN	-0.729605	0.0388258	-0.620907	-0.0117541	-0.610772	-0.184555	-0.619289	0.177868	-0.610381	0.0038499	-0.485793	-0.184333	8	2.35619
47	16	BN	-0.806959	-0.431241	-0.34048	-0.241823	-0.722466	0.136288	-0.777012	-0.0576895	-0.521016	-0.0250451	-0.669549	0.139707	8	1.25664
47	17	BN	-0.694839	-0.156371	-0.565565	0.00887444	-0.616318	0.239657	-0.624829	-0.108582	-0.476463	0.0447237	-0.543696	0.132884	8	3.92699
47	18	BN	-1.00232	0.0878422	-0.606946	0.202552	-0.652924	-0.0418102	-0.605731	-0.14765	-0.634975	0.0799469	-0.641341	-0.0594589	8	3.14159
47	19	BN	-0.785199	-0.0439288	-0.69648	0.0313512	-0.532216	0.106054	-0.176297	-0.628356	-0.00474059	-0.6356	0.104173	-0.614041	8	0.942478
47	20	BN	-0.542882	0.00374066	-0.738126	-0.197933	-0.625929	0.0661344	-0.536487	0.0350375	-0.503058	-0.111108	-0.649436	0.00627759	8	4.55531
47	21	BN	-0.900875	0.225889	-0.584775	0.089775	-0.48164	-0.151592	-0.116716	-0.667571	0.0335114	-0.573322	-0.0170589	-0.693906	8	0.785398
47	22	BN	-0.653687	-0.0059002	-0.551641	-0.0319589	-0.902604	0.40425	-0.666588	0.0531224	-0.599746	-0.05907	-0.571006	0.134493	8	2.67035
47	23	BN	-0.613521	-0.0377751	-0.978797	0.106833	-0.663795	0.197275	-0.602009	0.0254177	-0.658717	-0.136418	-0.650922	0.108341	8	3.61283
47	24	BN	-0.65	0.31499	-0.65	0	-0.480635	-0.233111	-0.53541	0.0896798	-0.657555	0.0481192	-0.559148	-0.144639	8	1.72788
47	25	BN	-0.769808	0.269094	-0.601773	-0.00850379	-0.670911	-0.148792	-0.492344	0.249795	-0.58922	0.0201515	-0.420917	-0.121122	8	2.19911
47	26	BN	-0.795387	-0.0152808	-0.603203	0.0880116	-0.648367	-0.00307124	-0.529326	-0.141971	-0.545972	0.0659452	-0.6608	0.0121291	8	2.04204
47	27	BN	-0.572437	-0.00270856	-0.416301	-0.157632	-0.666892	0.0794719	-0.660124	-0.00529895	-0.662417	-0.149813	-0.672308	0.277201	8	1.41372
47	28	BN	-0.762802	-0.0651262	-0.357782	-0.0728582	-1.14688	-0.0173514	-0.835034	-0.061189	-0.581742	-0.191379	-0.781202	0.212798	8	2.82743
47	29	BN	-0.693311	-0.0814553	-0.444456	0.0512478	-0.437195	-0.103792	-0.64451	-0.0430704	-0.667402	0.239273	-0.669797	-0.211213	8	2.51327
47	30	BN	-0.878096	-0.0402195	-0.563754	0.0420649	-0.688371	0.00133994	-0.580283	-0.146711	-0.584706	-0.00369851	-0.631985	0.0779757	8	3.45575
47	31	BN	-0.592164	0.0333914	-0.581104	-0.0821075	-0.409567	0.0781214	-0.642629	-0.00646885	-0.664375	-0.150714	-0.660205	0.14472	8	2.67035
47	32	BN	-0.500569	0.0157058	-0.745014	0.178696	-0.672568	-0.0310615	-0.440879	0.0486837	-0.740989	0.0350332	-0.485055	-0.161524	8	4.71239
47	33	BN	-0.61141	0.0301498	-0.777769	0.0623173	-0.65	-0.428943	-0.628264	0.0499031	-0.689778	-0.109217	-0.627822	-0.0925506	8	1.09956
47	34	BN	-0.403946	0.254796	-0.667047	0.0382888	-0.656178	-0.0883525	-0.671212	0.114797	-0.695194	0.0278886	-0.632174	-0.112358	8	2.82743
47	35	BN	-0.677725	0.00291397	-0.700778	0.177085	-0.864217	0.123678	-0.527474	-0.216925	-0.675427	0.0215936	-0.643632	-0.143319	8	3.29867
47	36	BN	-0.382842	0.1802	-0.656953	0.000242809	-0.717637	0.185831	-0.681963	-0.135692	-0.647849	-0.0147495	-0.666118	0.11294	8	1.5708
47	37	BN	-0.407455	-0.118297	-0.819582	-0.0827109	-0.538634	0.0277666	-0.519934	0.169924	-0.688278	-0.242341	-0.630422	0.0619685	8	1.88496
47	38	BN	-0.638069	0.032779	-0.547329	-0.0924455	-0.22156	0.208964	-0.730573	-0.0953928	-0.603111	-0.0447832	-0.57524	0.128428	8	5.34071
47	39	BN	-0.730744	0.0262355	-0.670547	0.293843	-0.626928	0.108543	-0.621355	-0.113545	-0.440098	0.270457	-0.646084	-0.0224134	8	0.942478
47	40	BN	-1.0755	0.171913	-0.843584	-0.230705	-0.906952	-0.0270067	-0.376447	0.0440282	-0.650695	-0.21461	-0.548289	-0.0500806	8	2.35619
47	41	BN	-0.357764	-0.402229	-0.525581	0.0502685	-0.740481	0.0936957	-0.343664	0.0201558	-0.744682	-0.0709564	-0.699874	0.0896726	8	2.19911
47	42	BN	-0.65	0.0959572	-0.362035	-0.010056	-0.603013	-0.0367099	-0.747001	-0.06745	-0.538824	0.035605	-0.557256	-0.174901	8	0.785398
47	43	BN	-0.740697	-0.170575	-0.888336	0.0420251	-0.58069	-0.0122211	-0.715242	-0.0596907	-0.685215	0.098533	-0.600003	-0.0350377	8	4.86947
47	44	BN	-0.781513	-0.102749	-0.471107	0.286288	-0.689232	-0.279148	-0.830987	0.0639461	-0.420374	0.0434642	-0.306865	-0.212996	8	3.92699
47	45	BN	-0.489798	0.0282479	-0.75185	-0.0179589	-0.846226	0.176682	-0.610701	-0.0465892	-0.740533	-0.0534521	-0.710528	0.132508	8	3.61283
47	46	BN	-0.65	0	-0.565113	0.296038	-0.755694	0.145475	-0.506665	-0.196602	-0.521541	0.0303023	-0.622566	-0.0556357	8	4.08407
47	47	BN	-0.600773	-0.231593	-0.658947	0.010663	-0.435937	-0.342572	-0.620535	0.0298241	-0.670352	0.121924	-0.5156	0.0381143	8	3.45575
47	48	BN	-0.479534	0.3206	-0.548475	-0.0684796	-0.711158	0.0477817	-0.679065	0.15176	-0.569964	-0.0286812	-0.666863	-0.0834425	8	5.18363
47	49	BN	-0.494497	-0.349265	-0.648543	0.0208404	-0.846942	-0.0639904	-0.558548	-0.126378	-0.605765	0.0874807	-0.678032	0.00495782	8	2.98451
47	50	BN	-0.7044	0.0135634	-0.561859	0.0793627	-0.718564	0.322567	-0.676642	-0.00349755	-0.66439	-0.101812	-0.686745	0.0996807	8	2.04204
47	51	BN	-0.51073	0.165975	-0.884083	-0.210769	-0.68349	-0.0535958	-0.68902	0.111135	-0.507484	-0.203563	-0.594628	-0.063246	8	1.41372
47	52	BN	-0.61847	-0.224345	-0.618436	-0.0326853	-0.719615	-0.156358	-0.520005	-0.209126	-0.646427	0.0973113	-0.716868	-0.169291	8	3.76991
47	53	BN	-0.523397	-0.0730941	-0.645633	0.0310719	-0.855544	-0.0512478	-0.576137	0.0222838	-0.525939	0.133046	-0.638427	0.091539	8	3.14159
47	54	BN	-0.652422	0.0172345	-0.9494	-0.172859	-0.670724	-0.0975011	-0.574713	0.0403978	-0.693066	-0.00123304	-0.534063	-0.141019	8	2.51327
47	55	BN	-0.677788	-0.0763476	-0.589988	-0.164881	-0.606511	0.0598573	-0.561885	0.0437441	-0.436089	0.0716405	-0.534855	0.0823187	8	4.55531
47	56	BN	-0.382392	-0.0667221	-0.585534	0.144792	-0.557802	0.00321961	-0.40114	-0.121082	-0.472592	0.032155	-0.625009	-0.0358719	8	1.25664
47	57	BN	-0.737765	-0.0908837	-0.650959	-0.00334365	-1.03566	-0.155818	-0.519634	-0.075407	-0.524535	0.0736508	-0.762255	-0.0898673	8	5.02655
47	58	BN	-0.444565	-0.083001	-0.702482	-0.0018327	-0.577534	-0.136288	-0.597159	0.0982855	-0.649198	-0.0232399	-0.547936	-0.110458	8	4.24115
47	59	BN	-0.586158	-0.222642	-0.662921	0.0206773	-0.209269	-0.0463227	-0.723022	-0.0890712	-0.588998	0.0871817	-0.551004	0.091973	8	1.72788
47	60	BN	-0.624019	-0.371542	-0.658653	0.00583662	-0.975634	-0.219643	-0.773196	-0.124568	-0.683827	-0.0230891	-0.839361	0.0476445	8	4.39823
48	1	BN	-0.619846	-0.214556	-0.657214	-0.103169	-0.602483	-0.0118473	-0.750962	-0.0558843	-0.766889	0.0737209	-0.645489	0.129902	8	2.98451
48	2	BN	-0.544445	-0.0186123	-0.683767	-0.0304039	-0.596792	0.378597	-0.436273	-0.189843	-0.717734	-0.058067	-0.572753	0.0610446	8	2.82743
48	3	BN	-0.219427	-0.248591	-0.551835	0.0173091	-0.820466	-0.3206	0.22858	-0.825207	0.148653	-0.394913	-0.189368	-0.877375	8	0.785398
48	4	BN	-0.580244	-0.0340221	-0.726307	0.0372176	-0.357105	0.0951673	-0.587939	-0.0281988	-0.932711	-0.039419	-0.619556	0.0804375	8	4.08407
48	5	BN	-0.684692	0.00364623	-0.484308	-0.228055	-0.705637	0.152863	-0.647127	-0.0220209	-0.552329	-0.261386	-0.611484	0.15118	8	2.04204
48	6	BN	-0.721879	0.338163	-0.615253	0.0234371	-0.343594	0.36516	-0.6792	-0.0113939	-0.662927	-0.165923	-0.502966	-0.0823035	8	1.72788
48	7	BN	-0.766212	0.067095	-0.643476	-0.0306916	-0.708538	-0.160833	-0.641796	0.20218	-0.590445	-0.0236276	-0.642241	-0.16852	8	5.02655
48	8	BN	-0.718558	0.0617298	-0.519606	-0.117407	-0.342156	-0.318782	-0.603979	0.279104	-0.610074	0.0984702	-0.644683	-0.0563156	8	1.09956
48	9	BN	-0.648299	0.0243228	-0.679015	0.414937	-0.802191	-0.181374	-0.641191	0.0659249	-0.481027	0.118578	-0.657864	-0.158724	8	1.5708
48	10	BN	-0.67786	-0.000972904	-0.718564	-0.322567	-0.526889	0.0710783	-0.61205	0.0127039	-0.50803	-0.177172	-0.64021	0.193932	8	3.14159
48	11	BN	-0.643291	-0.00799564	-0.971063	0.10432	-0.422695	0.363764	-0.639799	-0.0110128	-0.808482	-0.167071	-0.41952	0.0281355	8	1.25664
48	12	BN	-0.758267	-0.37757	-0.812111	0.223127	-0.562235	0.0908837	-0.680077	-0.0717919	-0.701527	0.163224	-0.482364	0.0413466	8	1.41372
48	13	BN	-0.878672	-0.132024	-0.743968	0.111987	-0.731198	0.00283549	-0.585523	-0.108053	-0.724922	0.109653	-0.757387	0.0370785	8	5.34071
48	14	BN	-0.542328	0.0268456	-0.39179	-0.00901689	-0.642624	-0.0118044	-0.499981	0.0990858	-0.19902	0.180021	-0.628927	0.0211739	8	2.51327
48	15	BN	-0.65	0.130252	-0.646734	0.00614301	-0.65	-0.0959572	-0.670404	0.116931	-0.649436	-0.00158898	-0.631217	-0.117078	8	0.942478
48	16	BN	-0.608335	0.0375149	-0.968791	-0.330117	-0.503046	0.0593731	-0.68025	0.0135076	-0.609773	-0.42832	-0.57739	0.0576099	8	4.86947
48	17	BN	-0.868202	0.0384749	-0.685184	-0.250346	-0.72493	0.168295	-0.795175	0.127688	-0.54592	-0.250832	-0.546211	0.0896538	8	2.19911
48	18	BN	-0.554986	-0.178696	-0.66732	-0.0116822	-0.613976	0.0809112	-0.647119	-0.0222557	-0.867923	0.0549719	-0.646294	0.064975	8	1.88496
48	19	BN	-0.586158	-0.222642	-0.751525	0.0684796	-0.635572	-0.00973214	-0.626082	-0.154367	-0.647343	-0.0288991	-0.484063	-0.0629062	8	5.18363
48	20	BN	-0.811935	-0.0403749	-0.729729	0.0825622	-0.689207	-0.0627451	-0.712064	-0.0673799	-0.697804	0.0153319	-0.505569	0.00898781	8	3.76991
48	21	BN	-0.596408	0.0261386	-1.05174	-0.0422247	-0.297732	-0.0370249	-0.650385	0.0664954	-0.64827	0.212951	-0.634284	-0.190825	8	4.55531
48	22	BN	-0.512599	0.0144414	-0.417883	0.181349	-0.653225	-0.00130303	-0.421891	-0.175597	-0.537834	0.0939567	-0.638334	0.029834	8	3.45575
48	23	BN	-0.713514	-0.020637	-0.691416	0.144433	-0.995329	0.139522	-0.645175	0.0033966	-0.654343	0.201151	-0.731737	-0.00278486	8	2.67035
48	24	BN	-0.460586	0.260706	-0.79868	0.116162	-0.65	0	-0.579501	-0.113056	-0.653778	-0.234267	-0.637578	-0.0122886	8	4.24115
48	25	BN	-0.508302	-0.110706	-0.665616	-0.0350748	-0.567227	-0.227418	-0.726439	0.0531088	-0.670544	-0.0395631	-0.740524	-0.113981	8	2.35619
48	26	BN	-0.929582	0.0697075	-0.527506	-0.275127	-0.67882	0.205062	-0.715577	-0.194781	-0.564469	-0.169052	-0.646073	0.0960157	8	3.92699
48	27	BN	-0.960205	-0.0546974	-0.632745	-0.246754	-0.752374	0.163833	-0.730718	0.0583385	-0.670901	-0.179558	-0.576405	0.119906	8	3.29867
48	28	BN	-0.683041	0.0621408	-0.586839	0.00220561	-0.808617	-0.218318	-0.727076	-0.010193	-0.546283	0.12437	-0.63517	-0.0687417	8	3.61283
48	29	BN	-0.503199	-0.0476985	-0.59161	0.20363	-0.756602	-0.0519933	-0.591679	-0.0984003	-0.543359	0.10407	-0.877175	0.0765897	8	4.71239
48	30	BN	-0.632039	0.0493466	-0.602898	0.221599	-0.466643	-0.074081	-0.656473	0.0122882	-0.533809	0.225996	-0.865262	-0.109396	8	4.39823
48	31	BN	-0.800402	0.135422	-0.615175	0.121449	-0.739565	0.0517106	-0.781336	0.0170406	-0.684508	0.0820988	-0.692753	-0.0363059	8	5.18363
48	32	BN	-0.685806	0.0279743	-0.673072	-0.108543	-0.594635	-0.0373445	-0.660295	0.0789919	-0.66884	-0.0120141	-0.552357	-0.0264058	8	2.67035
48	33	BN	-0.65	-0.0489714	-0.981132	0.342897	-0.360363	-0.141265	-0.615316	0.137989	-0.573824	0.303299	-0.8105	-0.476225	8	4.08407
48	34	BN	-0.653459	-0.000363592	-0.431099	-0.197099	-0.530352	0.0690788	-0.66315	-0.00860281	-0.631901	-0.138094	-0.852832	0.0869879	8	4.71239
48	35	BN	-0.789033	0.0451746	-0.812501	-0.193661	-0.528854	0.332847	-0.763006	-0.00856976	-0.527855	-0.137576	-0.591609	0.115248	8	2.98451
48	36	BN	-0.479783	-0.0178906	-0.643047	-0.0994365	-0.328937	0.10432	-0.687827	0.0784533	-0.821813	-0.00360962	-0.547827	0.0775266	8	3.14159
48	37	BN	-0.867334	-0.1698	-1.05359	-0.100627	-0.680292	-0.083227	-0.888714	-0.13885	-0.935448	0.0362672	-0.780293	0.026972	8	4.86947
48	38	BN	-0.544257	0.0826157	-0.67442	0.173755	-0.65	0	-0.615605	-0.00588847	-0.739698	0.110876	-0.603756	-0.154935	8	5.02655
48	39	BN	-0.65	0.0739877	-0.568802	0.00283549	-0.632348	-0.0830445	-0.622821	0.0926527	-0.568444	-0.0133661	-0.648411	-0.138701	8	3.76991
48	40	BN	-0.656919	0.000727245	-0.511266	0.067665	-0.894821	0.098914	-0.655919	-0.00193414	-0.553045	-0.14705	-0.942545	-0.0545677	8	3.92699
48	41	BN	-0.82346	0.206722	-0.641204	0.062584	-0.617046	-0.0453577	-0.94433	0.0123217	-0.602087	0.0533555	-0.610191	-0.0310414	8	1.41372
48	42	BN	-0.664777	-0.21132	-0.56103	-0.0359462	-0.667139	-0.00302216	-0.524972	-0.106054	-0.566148	0.0718539	-0.708703	-0.00224802	8	2.51327
48	43	BN	-0.370418	-0.0697075	-0.745153	0.0641813	-0.659615	-0.0335314	-0.542598	0.225009	-0.780298	0.0273005	-0.6192	-0.0537452	8	5.34071
48	44	BN	-0.711114	-0.137264	-0.691884	0.115076	-0.665525	-0.013979	-0.682645	-0.102817	-0.667596	0.0708263	-0.637763	-0.00345887	8	3.61283
48	45	BN	-0.865448	0.4052	-0.608086	-0.298233	-0.45787	0.0201937	-0.308263	-0.474169	-0.088132	-0.905549	0.104007	-0.647498	8	0.785398
48	46	BN	-0.430473	0.0886946	-0.630635	0.0200533	-0.265817	-0.124829	-0.48409	-0.139959	-0.634757	-0.0173399	-0.249863	-0.0823677	8	4.55531
48	47	BN	-0.416603	0.278152	-0.620444	0.13905	-0.638447	-0.0402887	-0.497541	-0.0783145	-0.635871	0.0155844	-0.710799	-0.127468	8	1.09956
48	48	BN	-0.519827	-0.00454574	-1.02651	0.0663888	-0.770053	-0.192125	-0.548603	0.0321954	-0.800939	0.22396	-0.676457	0.021052	8	2.04204
48	49	BN	-0.684682	0.495971	-1.07868	0.0149699	-0.678626	0.0642942	-0.608955	0.0535136	-1.055	0.0946821	-0.54717	-0.131375	8	2.19911
48	50	BN	-0.446792	0.279692	-0.676013	-0.017546	-1.00422	-0.115093	-0.577109	0.206878	-0.652859	-0.0357747	-0.574685	-0.384577	8	1.5708
48	51	BN	-0.468577	-0.0319897	-0.880874	-0.317771	-0.655069	0.0238494	-0.636167	-0.163458	-1.10095	-0.0330812	-0.671733	0.154094	8	4.39823
48	52	BN	-0.394683	0.172213	-0.758737	-0.204504	-0.365143	-0.339479	-0.594618	0.197685	-0.756554	-0.0204762	-0.416598	-0.131402	8	3.29867
48	53	BN	-0.787373	-0.142254	-0.594318	0.104723	-0.470523	-0.185854	-0.956722	-0.0368833	-0.610778	0.164206	-0.749535	-0.0541883	8	1.72788
48	54	BN	-0.330022	0.0797794	-0.637945	-0.00695977	-0.67882	-0.205062	-0.609198	0.0927749	-0.634196	-0.00480031	-0.413691	-0.189551	8	2.35619
48	55	BN	-0.542267	-0.295994	-0.760902	0.152644	-0.561874	-0.197933	-0.690275	-0.269077	-0.60263	0.245705	-0.625921	0.137144	8	1.25664
48	56	BN	-0.86752	0.106091	-0.629654	0.0325601	-0.630336	0.281205	-0.914165	0.153544	-0.541822	-0.173171	-0.674403	0.0232926	8	4.24115
48	57	BN	-0.736204	0.137955	-0.742198	-0.00321961	-0.622172	-0.0445341	-0.612669	-0.0061402	-0.695916	-0.00982067	-0.617545	-0.146838	8	2.82743
48	58	BN	-0.879345	-0.0926615	-0.592324	0.0519314	-0.696002	0.160427	-0.958876	0.0641774	-0.619538	0.0670523	-0.695267	-0.0776923	8	3.45575
48	59	BN	-0.824476	0.0435017	-0.475402	-0.136411	-0.659381	-0.00457553	-0.717618	-0.0245482	-0.558904	-0.0600426	-0.644237	0.00313746	8	0.942478
48	60	BN	-0.493913	0.0275223	-0.606404	0.0979172	-0.701638	-0.0298134	-0.649585	-0.0300135	-0.653582	0.0598165	-0.85087	-0.0101566	8	1.88496
